# Supplementary material for: VRK3 depletion induces cell cycle arrest and metabolic reprogramming of pontine diffuse midline glioma - H3K27 altered cells
Source: Front Oncol. 2023 Oct 10;13:1229312. doi: 10.3389/fonc.2023.1229312 (PMC10599138; doi:10.3389/fonc.2023.1229312)
Supplement: Supplementary file 1 [file DataSheet_1.zip]

Archive with 6 entries (6 files):
- Supplementary Figures/Image 2.JPEG
- Supplementary Figures/Image 1.JPEG
- Supplementary Figures/Image 4.JPEG
- Supplementary Figures/Supplementary Figures Caption.docx
- Supplementary Figures/Image 5.JPEG
- Supplementary Figures/Image 3.jpg
