# Supplementary material for: VRK3 depletion induces cell cycle arrest and metabolic reprogramming of pontine diffuse midline glioma - H3K27 altered cells
Source: Front Oncol. 2023 Oct 10;13:1229312. doi: 10.3389/fonc.2023.1229312 (PMC10599138; doi:10.3389/fonc.2023.1229312)
Supplement: Supplementary file 2 [file Table_1.xlsx]

## Sheet: Table I
Supplementary Table I : qPCR primer sequences
VRK3 Forward	5′-TGTGGATCCAGAGGACCAGA-3′
VRK3 Reverse	5′-ACTTGGGCAATAGCGGAAGG-3′
TBP Forward	5′-CACGAACCACGGCACTGATT-3′
TBP Reverse	5′-TTTTCTTGCTGCCAGTCTGGAC-3′
mt > tRNA-Leu(UUR) F	5'-CACCCAAGAACAGGGTTTGT-3'
mt > tRNA-Leu(UUR) R	5'-TGGCCATGGGTATGTTGTTA-3'
nuc > B2-microglobulin F	5'-TGCTGTCTCCATGTTTGATGTATCT-3'
nuc > B2-microglobulin R	5'-TCTCTGCTCCCCACCTCTAAGT-3'
