# Supplementary material for: VRK3 depletion induces cell cycle arrest and metabolic reprogramming of pontine diffuse midline glioma - H3K27 altered cells
Source: Front Oncol. 2023 Oct 10;13:1229312. doi: 10.3389/fonc.2023.1229312 (PMC10599138; doi:10.3389/fonc.2023.1229312)
Supplement: Supplementary file 4 [file Table_3.xlsx]

## Sheet: GSEA_BP
Description (Biological Process)	setSize	EnrichmentScore	NES	qvalues	core_enrichment
GOBP_MITOTIC_SISTER_CHROMATID_SEGREGATION	169	-0.700659	-2.98195	8.57396e-30	KNTC1/NCAPD2/KIF4B/FBXO5/SMC4/KIF18A/DSN1/NCAPG2/MAD2L1/TRIP13/PSRC1/SGO2/SPAG5/KIF23/TACC3/CCNB1/RACGAP1/CDCA5/PRC1/NCAPG/CDT1/NCAPH/CENPK/CENPE/PLK1/HASPIN/ESPL1/ZWINT/KIF14/SGO1/TTK/CDCA8/KIFC1/NUF2/NDC80/BUB1/BUB1B/CDC20/CENPF/NUSAP1/KIF2C/UBE2C/DLGAP5/KIF4A/NEK2/CDC6/AURKB/KIF18B/PTTG1/CEP55
GOBP_SISTER_CHROMATID_SEGREGATION	201	-0.668631	-2.91813	1.96829e-29	DDX11/SMC2/KNTC1/NCAPD2/KIF4B/FBXO5/SMC4/KIF18A/DSN1/FEN1/NCAPG2/MAD2L1/TRIP13/PSRC1/SGO2/SPAG5/DDX12P/RMI2/KIF23/TACC3/CCNB1/RACGAP1/CDCA5/PRC1/NCAPG/CDT1/NCAPH/CENPK/CENPE/PLK1/HASPIN/ESPL1/ZWINT/KIF14/SGO1/TTK/CDCA8/KIFC1/NUF2/NDC80/BUB1/BUB1B/CDC20/CENPF/NUSAP1/KIF2C/TOP2A/UBE2C/DLGAP5/KIF4A/NEK2/CDC6/AURKB/KIF18B/PTTG1/ESCO2/CEP55
GOBP_CHROMOSOME_SEGREGATION	333	-0.620654	-2.87558	3.74539e-36	NEK6/GEN1/KNSTRN/DSCC1/NR3C1/SYCE2/EML3/TEX15/MEIOB/GEM/PSMC3IP/RMI1/SMC1B/NDC1/SMC6/MSH5/KIF22/NDE1/RIOK3/DDX11/SMC2/SLC25A5/KNTC1/RNF212B/INCENP/NCAPD2/KIF4B/FBXO5/SMC4/BRCA1/KIF18A/DSN1/CENPH/FEN1/NCAPG2/MAD2L1/TTL/EME1/TRIP13/PSRC1/SGO2/CENPN/ECT2/SPAG5/DDX12P/RMI2/SPC25/FAM83D/KIF23/BRIP1/TACC3/CCNB1/RACGAP1/OIP5/CDCA5/PRC1/NCAPG/CDT1/NCAPH/CENPK/CENPE/PLK1/HASPIN/ESPL1/ZWINT/CDCA2/KIF14/SGO…
GOBP_NUCLEAR_CHROMOSOME_SEGREGATION	276	-0.628276	-2.86274	5.04673e-32	HDAC8/CHMP4C/CHAMP1/XRCC3/NEK6/GEN1/KNSTRN/DSCC1/SYCE2/EML3/TEX15/MEIOB/GEM/PSMC3IP/RMI1/SMC1B/NDC1/MSH5/KIF22/DDX11/SMC2/KNTC1/RNF212B/INCENP/NCAPD2/KIF4B/FBXO5/SMC4/KIF18A/DSN1/FEN1/NCAPG2/MAD2L1/TTL/EME1/TRIP13/PSRC1/SGO2/ECT2/SPAG5/DDX12P/RMI2/SPC25/FAM83D/KIF23/BRIP1/TACC3/CCNB1/RACGAP1/CDCA5/PRC1/NCAPG/CDT1/NCAPH/CENPK/CENPE/PLK1/HASPIN/ESPL1/ZWINT/KIF14/SGO1/TTK/CDCA8/FANCD2/KIFC1/NUF2/NDC…
GOBP_DNA_REPLICATION	279	-0.624568	-2.84811	4.29936e-31	DONSON/POLN/DUT/POLD3/NFIC/MCM7/ATRX/MGME1/NASP/TOPBP1/CHRAC1/ACVRL1/POLG/EREG/S100A11/ZGRF1/NOC3L/LPIN1/RECQL/GEN1/DSCC1/GINS3/RFC4/NFIB/RFC2/RFWD3/RPA3/DBF4B/RFC1/RFC5/POLA1/SLFN11/PCNA/RMI1/CCDC88A/RPA1/LIG1/PRIM2/ORC6/EGFR/RRM1/PURA/TONSL/CHTF18/TRAIP/POLD1/DBF4/GMNN/POLA2/POLE/CHAF1A/RNASEH2A/DDX11/MMS22L/RNASEH1/E2F7/METTL4/ZNF365/GINS2/ATAD5/PRIM1/DNA2/MCM8/FBXO5/GINS4/POLE2/CHAF1B/PIF1/BL…
GOBP_DNA_DEPENDENT_DNA_REPLICATION	158	-0.669131	-2.83862	1.43549e-23	DONSON/POLN/POLD3/MCM7/ATRX/MGME1/TOPBP1/POLG/ZGRF1/NOC3L/RECQL/GEN1/DSCC1/GINS3/RFC4/RFC2/RFWD3/DBF4B/RFC1/RFC5/POLA1/SLFN11/PCNA/RPA1/LIG1/PRIM2/ORC6/RRM1/PURA/TONSL/CHTF18/TRAIP/POLD1/DBF4/GMNN/POLA2/POLE/DDX11/MMS22L/E2F7/METTL4/ZNF365/GINS2/ATAD5/PRIM1/DNA2/FBXO5/GINS4/POLE2/BLM/MCM4/CDK2/MCM6/MCM3/WDHD1/FEN1/RFC3/EME1/FAM111A/GINS1/CDC7/RECQL4/POLQ/BRCA2/TIMELESS/TICRR/CDT1/MCM5/ORC1/E2F8/R…
GOBP_REGULATION_OF_CHROMOSOME_SEGREGATION	86	-0.72423	-2.81012	4.05682e-16	KNTC1/FBXO5/MAD2L1/TRIP13/RMI2/TACC3/CCNB1/CDT1/CENPE/PLK1/ESPL1/ZWINT/CDCA2/TTK/NDC80/BUB1/BUB1B/CENPF/KIF2C/UBE2C/DLGAP5/CDC6/MKI67/AURKB/PTTG1
GOBP_NEGATIVE_REGULATION_OF_CHROMOSOME_ORGANIZATION	85	-0.709081	-2.74836	2.62e-15	KNTC1/FBXO5/PIF1/MAD2L1/TRIP13/STN1/CCNB1/CDT1/PLK1/ESPL1/ZWINT/TTK/MCM2/NDC80/BUB1/BUB1B/CENPF/TOP2A/AURKB/PTTG1
GOBP_ATTACHMENT_OF_SPINDLE_MICROTUBULES_TO_KINETOCHORE	37	-0.820908	-2.73157	2.3505e-12	ECT2/SPAG5/SPC25/CCNB1/RACGAP1/CDT1/CENPE/SGO1/NUF2/NDC80/KIF2C/KNL1/NEK2/AURKB/SPC24
GOBP_REGULATION_OF_CHROMOSOME_SEPARATION	70	-0.728923	-2.72692	4.78677e-14	KNTC1/FBXO5/MAD2L1/TRIP13/TACC3/CCNB1/CDT1/CENPE/PLK1/ESPL1/ZWINT/TTK/NDC80/BUB1/BUB1B/CENPF/UBE2C/DLGAP5/CDC6/AURKB/PTTG1
GOBP_METAPHASE_ANAPHASE_TRANSITION_OF_CELL_CYCLE	64	-0.743188	-2.72248	5.25402e-14	KNTC1/FBXO5/MAD2L1/TRIP13/TACC3/CCNB1/CDT1/CENPE/PLK1/ESPL1/ZWINT/TTK/NDC80/BUB1/BUB1B/CENPF/UBE2C/DLGAP5/CDC6/AURKB
GOBP_REGULATION_OF_CHROMOSOME_ORGANIZATION	205	-0.61887	-2.70185	4.39152e-23	DNMT1/DDX11/SMC2/KNTC1/NCAPD2/FBXO5/SMC4/PIF1/CDK2/FBXO4/FEN1/MAD2L1/TRIP13/STN1/RMI2/TACC3/CCNB1/CDCA5/NCAPG/CDT1/NCAPH/CENPE/PLK1/SHCBP1L/ESPL1/ZWINT/TTK/MCM2/NDC80/BUB1/BUB1B/CENPF/TOP2A/UBE2C/DLGAP5/NEK2/CDC6/AURKB/PTTG1
GOBP_REGULATION_OF_MITOTIC_SISTER_CHROMATID_SEGREGATION	45	-0.774238	-2.69145	3.24286e-11	KNTC1/FBXO5/MAD2L1/TRIP13/CCNB1/CDT1/PLK1/ZWINT/TTK/NDC80/BUB1/BUB1B/CENPF/AURKB/PTTG1
GOBP_KINETOCHORE_ORGANIZATION	23	-0.90945	-2.68414	2.44078e-13	SMC2/KNTC1/SMC4/CENPH/CENPN/CDT1/CENPK/CENPE/CENPA/NUF2/NDC80/CENPF/CENPW/DLGAP5
GOBP_DNA_GEOMETRIC_CHANGE	94	-0.685494	-2.67446	2.73106e-15	RECQL/DSCC1/GINS3/RFC4/RFC2/RFC5/RPA1/PURA/HMGB1/CHTF18/DDX11/GINS2/DNA2/HMGB3/MCM8/GINS4/PIF1/BLM/MCM4/MCM6/MCM3/HMGB2/RFC3/GINS1/RECQL4/DDX12P/RAD54L/POLQ/BRIP1/MCM5/RAD51/MCM2/TOP2A/ERCC6L/CDC45
GOBP_MITOTIC_NUCLEAR_DIVISION	292	-0.58246	-2.66584	1.98183e-25	KNTC1/BORA/NCAPD2/KIF4B/FBXO5/SMC4/CHEK2/KIF18A/DSN1/IGF2/KIF20B/NCAPG2/MAD2L1/TRIP13/PSRC1/SGO2/SPAG5/AURKA/KIF23/TACC3/DRD3/CCNB1/CHEK1/RACGAP1/CDCA5/PRC1/NCAPG/CDT1/NCAPH/CENPK/PKMYT1/CENPE/PLK1/HASPIN/TPX2/ESPL1/ZWINT/CDCA2/KIF14/SGO1/TTK/CDCA8/KIF11/KIF15/KIFC1/NUF2/NDC80/BUB1/BUB1B/CDC20/CENPF/NUSAP1/MYBL2/KIF2C/UBE2C/DLGAP5/KIF4A/NEK2/CDC6/MKI67/AURKB/KIF18B/CDC25C/PTTG1/CEP55
GOBP_CHROMOSOME_SEPARATION	94	-0.672136	-2.62234	4.78677e-14	KNTC1/FBXO5/MAD2L1/EME1/TRIP13/TACC3/CCNB1/CDT1/NCAPH/CENPE/PLK1/ESPL1/ZWINT/TTK/NDC80/BUB1/BUB1B/CENPF/TOP2A/UBE2C/DLGAP5/CDC6/AURKB/PTTG1
GOBP_CELL_CYCLE_DNA_REPLICATION	43	-0.75579	-2.58798	4.63221e-10	GINS3/DBF4B/POLA1/PCNA/LIG1/DBF4/GMNN/E2F7/ATAD5/DNA2/FBXO5/BLM/MCM4/MCM6/MCM3/FEN1/GINS1/CDC7/BRCA2/CDT1/E2F8/RAD51/MCM2/CDC45
GOBP_NEGATIVE_REGULATION_OF_METAPHASE_ANAPHASE_TRANSITION_OF_CELL_CYCLE	42	-0.760771	-2.57757	3.28643e-10	KNTC1/FBXO5/MAD2L1/TRIP13/CCNB1/CDT1/PLK1/ZWINT/TTK/NDC80/BUB1/BUB1B/CENPF/AURKB
GOBP_CENTROMERE_COMPLEX_ASSEMBLY	29	-0.822229	-2.57692	1.72127e-09	CENPP/CENPO/HELLS/KNTC1/CENPI/CENPH/CENPN/OIP5/CENPK/CENPE/CENPA/CENPF/CENPW/DLGAP5/HJURP
GOBP_METAPHASE_PLATE_CONGRESSION	67	-0.695133	-2.5706	1.08211e-10	CHMP4C/CHAMP1/EML3/GEM/KIF22/INCENP/KIF18A/TTL/PSRC1/SPAG5/FAM83D/CCNB1/CDCA5/CDT1/CENPE/KIF14/CDCA8/KIFC1/NUF2/NDC80/CENPF/KIF2C/AURKB/CEP55
GOBP_MICROTUBULE_CYTOSKELETON_ORGANIZATION_INVOLVED_IN_MITOSIS	153	-0.607751	-2.55289	1.8057e-15	NDE1/SAPCD2/BORA/KIF4B/CHEK2/FBXW11/CENPH/MAD2L1/PSRC1/AURKA/WDR62/SPC25/KIF23/STIL/TACC3/CCNB1/RACGAP1/PRC1/CENPE/PLK1/TPX2/ESPL1/CENPA/TTK/KIF11/KIF15/KIFC1/NUF2/NDC80/CDC20/NUSAP1/MYBL2/DLGAP5/KIF4A/NEK2/AURKB
GOBP_CELL_CYCLE_CHECKPOINT_SIGNALING	167	-0.597571	-2.54595	8.88851e-16	FOXN3/MAP3K20/CHMP4C/XRCC3/GEN1/RHNO1/RFWD3/CLOCK/CASP2/RNASEH2B/PTPN11/CCND1/RPL26/DNA2/KNTC1/BRCA1/BLM/CHEK2/CDK2/PRKDC/HMGA2/FBXO4/MAD2L1/EME1/TRIP13/BRIP1/TIMELESS/E2F1/CCNB1/CHEK1/CLSPN/TICRR/WDR76/CDT1/ORC1/PLK1/ZWINT/TTK/GTSE1/FANCD2/CDK1/NDC80/BUB1/DTL/BUB1B/CENPF/CDC6/AURKB/CDC45
GOBP_MITOTIC_SPINDLE_ORGANIZATION	126	-0.617981	-2.53491	3.07349e-13	BORA/KIF4B/CHEK2/CENPH/PSRC1/AURKA/WDR62/SPC25/KIF23/STIL/TACC3/CCNB1/RACGAP1/PRC1/CENPE/PLK1/TPX2/TTK/KIF11/KIF15/KIFC1/NUF2/NDC80/CDC20/MYBL2/DLGAP5/KIF4A/NEK2/AURKB
GOBP_REGULATION_OF_DNA_DEPENDENT_DNA_REPLICATION	51	-0.709804	-2.52767	8.3552e-09	DSCC1/GINS3/RFC4/RFC2/DBF4B/RFC5/SLFN11/PCNA/CHTF18/DBF4/GMNN/E2F7/METTL4/GINS2/FBXO5/GINS4/BLM/CDK2/RFC3/GINS1/CDC7/BRCA2/TIMELESS/TICRR/CDT1/E2F8
GOBP_REGULATION_OF_MITOTIC_NUCLEAR_DIVISION	111	-0.62596	-2.52436	5.87474e-12	KNTC1/BORA/FBXO5/IGF2/KIF20B/MAD2L1/TRIP13/AURKA/DRD3/CCNB1/CHEK1/CDT1/PKMYT1/PLK1/ESPL1/ZWINT/CDCA2/TTK/NDC80/BUB1/BUB1B/CENPF/NUSAP1/DLGAP5/NEK2/MKI67/AURKB/CDC25C
GOBP_CHROMOSOME_LOCALIZATION	82	-0.647805	-2.4981	2.00921e-10	CHMP4C/CHAMP1/EML3/GEM/KIF22/NDE1/INCENP/KIF18A/TTL/PSRC1/SPAG5/FAM83D/CCNB1/CDCA5/CDT1/CENPE/KIF14/CDCA8/KIFC1/NUF2/NDC80/CENPF/KIF2C/DLGAP5/AURKB/CEP55
GOBP_MITOTIC_CELL_CYCLE_CHECKPOINT_SIGNALING	128	-0.605221	-2.48509	1.96174e-12	FOXN3/MAP3K20/CHMP4C/XRCC3/GEN1/RFWD3/CASP2/CCND1/RPL26/KNTC1/BRCA1/BLM/CHEK2/CDK2/PRKDC/HMGA2/MAD2L1/EME1/TRIP13/CCNB1/CHEK1/CLSPN/TICRR/CDT1/ORC1/PLK1/ZWINT/TTK/GTSE1/FANCD2/CDK1/NDC80/BUB1/DTL/BUB1B/CENPF/CDC6/AURKB
GOBP_KINETOCHORE_ASSEMBLY	18	-0.894741	-2.48193	6.83571e-09	KNTC1/CENPH/CENPN/CENPK/CENPE/CENPA/CENPF/CENPW/DLGAP5
GOBP_REGULATION_OF_MITOTIC_CELL_CYCLE_PHASE_TRANSITION	289	-0.539086	-2.47371	8.9194e-19	CDKN2C/BUB3/ADAMTS1/STOX1/DONSON/CDC14C/PSME2/EZH2/LSM11/TOPBP1/PHOX2B/ANLN/FOXN3/CDKN2A/PLRG1/CDK2AP2/CENPJ/CHMP4C/APPL1/SASS6/XRCC3/CCL2/NEK6/GEN1/MTBP/CDKN2B/RFWD3/INHBA/DBF4B/SLFN11/RBL1/CASP2/RNASEH2B/CCND1/EGFR/RRM1/WEE1/RPL26/E2F7/ATAD5/CDC25A/KNTC1/FBXO5/BCL2/BRCA1/BLM/CHEK2/ZFP36L1/CDK2/PRKDC/HMGA2/NACC2/KCNA5/MAD2L1/TRIP13/AURKA/CDC7/E2F1/STIL/CCNB1/CHEK1/CLSPN/CCND2/TICRR/CDCA5/CDT1/OR…
GOBP_NEGATIVE_REGULATION_OF_MITOTIC_CELL_CYCLE_PHASE_TRANSITION	162	-0.578932	-2.4659	2.94909e-13	FOXN3/CDK2AP2/CHMP4C/XRCC3/CCL2/GEN1/CDKN2B/RFWD3/INHBA/SLFN11/RBL1/CASP2/CCND1/WEE1/RPL26/E2F7/KNTC1/FBXO5/BCL2/BRCA1/BLM/CHEK2/ZFP36L1/CDK2/PRKDC/HMGA2/NACC2/MAD2L1/TRIP13/CCNB1/CHEK1/CLSPN/TICRR/CDT1/ORC1/PLK1/ZWINT/TTK/GTSE1/CDK1/NDC80/BUB1/DTL/BUB1B/CENPF/CDC6/AURKB
GOBP_REGULATION_OF_CELL_CYCLE_PHASE_TRANSITION	376	-0.523411	-2.46225	2.41339e-22	ZWILCH/SUSD2/ADAM17/CDKN2C/BUB3/ADAMTS1/PAXIP1/STOX1/DONSON/CDC14C/PSME2/EZH2/NPM1/LSM11/ATRIP/TOPBP1/PLCG2/PHOX2B/APBB2/ANLN/FOXN3/CDKN2A/PLRG1/CDK2AP2/MAP3K20/CENPJ/CHMP4C/APPL1/SASS6/XRCC3/CCL2/NEK6/GEN1/MTBP/CDKN2B/RHNO1/RFWD3/INHBA/DBF4B/SLFN11/RBL1/CLOCK/CASP2/RNASEH2B/PTPN11/CCND1/EGFR/RRM1/DBF4/WEE1/RPL26/E2F7/ATAD5/CDC25A/DNA2/KNTC1/FBXO5/BCL2/BRCA1/BLM/CHEK2/ZFP36L1/CDK2/PRKDC/HMGA2/NAC…
GOBP_NEGATIVE_REGULATION_OF_CELL_CYCLE_PROCESS	273	-0.541674	-2.46056	2.89668e-18	APBB2/FOXN3/DMRT1/CDK2AP2/MAP3K20/CHMP4C/XRCC3/CCL2/GEN1/MTBP/CDKN2B/RHNO1/RFWD3/INHBA/DUX4/SLFN11/RBL1/CLOCK/CASP2/RNASEH2B/PTPN11/CCND1/CCNF/WEE1/RPL26/E2F7/DNA2/KNTC1/FBXO5/BCL2/BRCA1/BLM/CHEK2/ZFP36L1/CDK2/PRKDC/HMGA2/NACC2/FBXO4/MAD2L1/EME1/TRIP13/NUBP1/BRIP1/TIMELESS/E2F1/CCNB1/CHEK1/CLSPN/TICRR/WDR76/CDT1/ORC1/PLK1/ESPL1/ZWINT/E2F8/TTK/GTSE1/FANCD2/CDK1/NDC80/BUB1/DTL/BUB1B/CENPF/NEK2/CDC6…
GOBP_MITOTIC_CELL_CYCLE_PHASE_TRANSITION	406	-0.519591	-2.45952	1.39316e-23	TRIM71/ZWILCH/ADAM17/UBE2S/CDKN2C/BUB3/CKS2/ADAMTS1/FBXL17/STOX1/DONSON/CDC14C/BACH1/PSME2/EIF4E/EZH2/LSM11/NASP/TOPBP1/PHOX2B/ANLN/FOXN3/CDKN2A/PLRG1/CDK2AP2/CENPJ/CHMP4C/ACVR1B/APPL1/SASS6/XRCC3/MASTL/CCL2/NEK6/GEN1/MTBP/CDKN2B/RFWD3/INHBA/CALM3/BCAT1/DBF4B/PPP3CA/SLFN11/RBL1/CASP2/RNASEH2B/CDK6/CCND1/EGFR/RRM1/USP29/CCNF/DBF4/CKS1B/CAMK2A/POLE/RBBP8/WEE1/KLF11/RPL26/E2F7/ARPP19/ATAD5/CDC25A/KN…
GOBP_DNA_REPLICATION_INITIATION	38	-0.736265	-2.45905	2.33104e-07	MCIDAS/MCM7/TOPBP1/NOC3L/GINS3/POLA1/PRIM2/ORC6/PURA/GMNN/POLA2/PRIM1/MCM4/CDK2/MCM6/MCM3/TICRR/CDT1/MCM5/ORC1/MCM2/MCM10/CDC6/CCNE2/CDC45
GOBP_NEGATIVE_REGULATION_OF_CELL_CYCLE_PHASE_TRANSITION	230	-0.55164	-2.45874	1.25474e-16	APBB2/FOXN3/CDK2AP2/MAP3K20/CHMP4C/XRCC3/CCL2/GEN1/CDKN2B/RHNO1/RFWD3/INHBA/SLFN11/RBL1/CLOCK/CASP2/RNASEH2B/PTPN11/CCND1/WEE1/RPL26/E2F7/DNA2/KNTC1/FBXO5/BCL2/BRCA1/BLM/CHEK2/ZFP36L1/CDK2/PRKDC/HMGA2/NACC2/FBXO4/MAD2L1/EME1/TRIP13/BRIP1/TIMELESS/E2F1/CCNB1/CHEK1/CLSPN/TICRR/WDR76/CDT1/ORC1/PLK1/ZWINT/TTK/GTSE1/FANCD2/CDK1/NDC80/BUB1/DTL/BUB1B/CENPF/CDC6/AURKB/CDC45
GOBP_MITOTIC_METAPHASE_PLATE_CONGRESSION	53	-0.684286	-2.45115	2.35568e-08	CHMP4C/CHAMP1/EML3/KIF22/KIF18A/PSRC1/CCNB1/CDCA5/CDT1/CENPE/KIF14/CDCA8/KIFC1/NUF2/NDC80/KIF2C/AURKB/CEP55
GOBP_NEGATIVE_REGULATION_OF_NUCLEAR_DIVISION	55	-0.678172	-2.44629	1.82968e-08	ZWILCH/FBXO43/BUB3/DMRT1/XRCC3/GEN1/MTBP/KNTC1/FBXO5/MAD2L1/TRIP13/CCNB1/CHEK1/CDT1/PLK1/ZWINT/TTK/NDC80/BUB1/BUB1B/CENPF/AURKB
GOBP_CELL_CYCLE_PHASE_TRANSITION	497	-0.508647	-2.44609	3.74826e-26	TRIM71/ZWILCH/SUSD2/ADAM17/UBE2S/CDKN2C/BUB3/CKS2/ADAMTS1/PAXIP1/FBXL17/STOX1/DONSON/CDC14C/BACH1/PSME2/EIF4E/EZH2/NPM1/LSM11/ATRIP/NASP/TOPBP1/PLCG2/PHOX2B/APBB2/ANLN/FOXN3/CDKN2A/PLRG1/CDK2AP2/MAP3K20/CENPJ/CHMP4C/ACVR1B/APPL1/SASS6/XRCC3/MASTL/CCL2/NEK6/GEN1/MTBP/CDKN2B/RHNO1/RFWD3/INHBA/CALM3/BCAT1/DBF4B/PPP3CA/SLFN11/RBL1/CLOCK/CASP2/RNASEH2B/CDK6/PTPN11/CCND1/EGFR/RRM1/USP29/CCNF/DBF4/CKS1B…
GOBP_RECOMBINATIONAL_REPAIR	155	-0.571603	-2.41275	4.94972e-13	POLN/ACTR2/XRCC1/MCM7/RAD54B/RNF138/XRCC3/RECQL/FIGNL1/WRAP53/GEN1/RAD51D/RHNO1/RFWD3/TEX15/RPA3/MEIOB/PARPBP/RMI1/RPA1/SMC6/TONSL/RBBP8/FANCB/MMS22L/ZNF365/GINS2/AUNIP/MCM8/GINS4/BRCA1/BLM/MCM4/XRCC2/MCM6/MCM3/RAD51AP1/FEN1/MORF4L2/CDC7/RECQL4/RAD54L/RMI2/POLQ/BRCA2/TIMELESS/CHEK1/MCM5/RAD51/NUCKS1/MCM2/CDC45
GOBP_POSITIVE_REGULATION_OF_CELL_CYCLE_PHASE_TRANSITION	112	-0.596169	-2.40805	6.51256e-11	RGCC/APP/FGF10/RCC2/RAD51B/ADAM17/ADAMTS1/STOX1/EZH2/NPM1/LSM11/PLCG2/PHOX2B/PLRG1/CENPJ/SASS6/MTBP/DBF4B/CCND1/EGFR/RRM1/ATAD5/CDC25A/FBXO5/CHEK2/GLI1/TOPAZ1/KCNA5/CDC7/FAM83D/STIL/CCNB1/CCND2/CDCA5/CDT1/ESPL1/CDK1/DTL/UBE2C/DLGAP5/CDC6/RRM2/CDC25C
GOBP_ORGANELLE_FISSION	477	-0.500708	-2.39881	6.51654e-24	FOXJ3/CHMP4C/KLHDC3/CHAMP1/XRCC3/ARHGEF10/FIGNL1/MASTL/NEK6/GEN1/KNSTRN/MTBP/DSCC1/RAD51D/TEX19/SYCE2/EML3/TEX15/DMRTC2/MEIOB/PSMC3IP/MZT1/RMI1/SMC1B/NDC1/REEP3/MSH5/CNTD1/KIF22/NDE1/SPIRE1/SMC2/MTFR1/MYBL1/KNTC1/RNF212B/BORA/INCENP/NCAPD2/KIF4B/FBXO5/FANCA/SMC4/CHEK2/KIF18A/DSN1/IGF2/KIF20B/RAD51AP1/NCAPG2/MAD2L1/EME1/TRIP13/PSRC1/SGO2/SPAG5/AURKA/MND1/RAD54L/BRCA2/KIF23/BRIP1/TACC3/DRD3/CCNB1/C…
GOBP_DNA_UNWINDING_INVOLVED_IN_DNA_REPLICATION	22	-0.823406	-2.39868	3.47332e-07	RECQL/GINS3/RPA1/PURA/GINS2/GINS4/BLM/MCM4/MCM6/MCM3/GINS1/RECQL4/MCM5/RAD51/MCM2/CDC45
GOBP_CELL_CYCLE_G2_M_PHASE_TRANSITION	148	-0.574082	-2.39784	2.90295e-12	PAXIP1/FBXL17/STOX1/DONSON/BACH1/NPM1/TOPBP1/PHOX2B/FOXN3/CHMP4C/MASTL/CALM3/DBF4B/RNASEH2B/CCND1/RRM1/WEE1/ARPP19/ATAD5/CDC25A/FBXO5/BRCA1/BLM/CHEK2/CDK2/HMGA2/CIT/AURKA/CDC7/CCNB1/CHEK1/CLSPN/TICRR/ORC1/PKMYT1/PLK1/CCNB2/CCNA2/MELK/KIF14/CDK1/NDC80/DTL/CENPF/FOXM1/CDC6/AURKB/CDC25C
GOBP_DOUBLE_STRAND_BREAK_REPAIR	260	-0.531211	-2.39577	3.16279e-16	XRCC3/RECQL/FIGNL1/PPP5C/WRAP53/GEN1/RAD51D/DCLRE1B/RFWD3/DTX3L/TEX15/RPA3/MEIOB/PARPBP/POLA1/RMI1/RPA1/PARP9/SMC6/HMGB1/TONSL/RBBP8/FANCB/SPIRE1/DDX11/MMS22L/ZNF365/GINS2/AUNIP/DNA2/DEK/MCM8/GINS4/BRCA1/BLM/CHEK2/MCM4/XRCC2/PRKDC/HMGA2/MCM6/MCM3/RAD51AP1/HMGB2/FEN1/EME1/TRIP13/MORF4L2/CDC7/RECQL4/RAD54L/RMI2/POLQ/BRCA2/BRIP1/TIMELESS/CHEK1/CDCA5/MCM5/RAD51/NUCKS1/FANCD2/MCM2/FOXM1/CDC45/ESCO2
GOBP_REGULATION_OF_NUCLEAR_DIVISION	137	-0.578118	-2.39539	2.92745e-11	KNTC1/BORA/FBXO5/IGF2/KIF20B/RAD51AP1/MAD2L1/TRIP13/AURKA/DRD3/CCNB1/CHEK1/CDT1/PKMYT1/PLK1/ESPL1/ZWINT/CDCA2/TTK/NDC80/BUB1/BUB1B/CDC20/CENPF/NUSAP1/DLGAP5/NEK2/MKI67/AURKB/CDC25C
GOBP_PEPTIDE_ANTIGEN_ASSEMBLY_WITH_MHC_PROTEIN_COMPLEX	18	-0.861645	-2.39012	3.69249e-07	HLA-DOB/HLA-DMA/HLA-DRB5/HLA-DPA1/HLA-DQA1/HLA-DQA2/HLA-DRB1/B2M/HLA-DQB1/HLA-DPB1/HLA-DRA/HLA-DMB/TAPBP/HLA-DOA
GOBP_DNA_DEPENDENT_DNA_REPLICATION_MAINTENANCE_OF_FIDELITY	48	-0.676018	-2.38043	1.15814e-06	DONSON/ATRX/ZGRF1/GEN1/RFWD3/SLFN11/PCNA/TONSL/TRAIP/POLD1/POLE/DDX11/MMS22L/ZNF365/DNA2/BLM/EME1/FAM111A/BRCA2/TIMELESS/RAD51/NUCKS1
GOBP_DNA_CONFORMATION_CHANGE	266	-0.524586	-2.37091	1.68456e-15	MCM7/ATRX/EZH2/NPM1/PHF13/RAD54B/PRM1/NASP/CHRAC1/ZDBF2/CBX3/SELENOF/ANP32B/RECQL/APOBEC1/DSCC1/GINS3/RFC4/RFC2/SPTY2D1/RFC5/SOX9/CENPP/RPA1/PURA/HMGB1/CHTF18/CHAF1A/DNMT1/DDX11/SMC2/GINS2/HELLS/DNA2/HMGB3/NCAPD2/ERN2/MCM8/GINS4/CHAF1B/SMC4/PIF1/BLM/MCM4/CDK2/HMGA2/MCM6/MCM3/HMGB2/NCAPG2/RFC3/GINS1/RECQL4/DDX12P/RAD54L/POLQ/BRIP1/OIP5/CDCA5/NCAPG/MCM5/NCAPH/PLK1/RAD51/CDK1/MCM2/NUSAP1/CENPW/TOP2A…
GOBP_PROTEIN_DNA_COMPLEX_ASSEMBLY	124	-0.578574	-2.36715	2.02522e-10	SPTY2D1/DR1/SOX9/CENPP/HMGB1/GMNN/CENPO/CHAF1A/HELLS/KNTC1/CHAF1B/GTF2B/CENPI/HMGB2/CENPH/CENPN/OIP5/CDT1/CENPK/CENPE/CENPA/RAD51/MCM2/CENPF/CENPW/DLGAP5/HJURP/ASF1B/CDC45
GOBP_DNA_INTEGRITY_CHECKPOINT_SIGNALING	121	-0.578951	-2.36449	3.57764e-10	RHNO1/RFWD3/CLOCK/CASP2/RNASEH2B/PTPN11/CCND1/RPL26/DNA2/BRCA1/BLM/CHEK2/CDK2/PRKDC/HMGA2/FBXO4/EME1/BRIP1/TIMELESS/E2F1/CHEK1/CLSPN/TICRR/WDR76/CDT1/ORC1/PLK1/GTSE1/FANCD2/CDK1/DTL/CDC6/CDC45
GOBP_POSITIVE_REGULATION_OF_CELL_CYCLE_PROCESS	231	-0.529398	-2.36251	1.94336e-14	ADAMTS1/STOX1/CDC14C/SSTR5/ATRX/SLF1/PKP4/EZH2/NPM1/LSM11/PLCG2/EREG/PHOX2B/DMRT1/PLRG1/MAP3K20/CENPJ/SASS6/XRCC3/SVIL/PKN2/GEN1/MTBP/RHNO1/DBF4B/CCND1/EGFR/RRM1/PRKCE/DBF4/DDX11/E2F7/ATAD5/CDC25A/OPN1MW/FBXO5/CHEK2/IGF2/GLI1/KIF20B/RAD51AP1/TOPAZ1/FEN1/KCNA5/MAD2L1/CIT/ECT2/SPAG5/AURKA/CDC7/PLK4/FAM83D/KIF23/STIL/DRD3/CCNB1/RACGAP1/CCND2/CDCA5/CDT1/ESPL1/E2F8/KIF14/CDK1/NDC80/DTL/NUSAP1/UBE2C/DL…
GOBP_POSITIVE_REGULATION_OF_MITOTIC_CELL_CYCLE_PHASE_TRANSITION	89	-0.602591	-2.35878	2.06502e-08	RGCC/APP/FGF10/RCC2/RAD51B/ADAM17/ADAMTS1/STOX1/LSM11/PHOX2B/PLRG1/CENPJ/SASS6/MTBP/DBF4B/CCND1/EGFR/RRM1/CDC25A/FBXO5/KCNA5/CDC7/STIL/CCNB1/CCND2/CDCA5/CDT1/ESPL1/CDK1/DTL/UBE2C/DLGAP5/CDC6/RRM2/CDC25C
GOBP_REGULATION_OF_DNA_REPLICATION	129	-0.57385	-2.35859	1.322e-10	CHRAC1/ACVRL1/EREG/S100A11/LPIN1/DSCC1/GINS3/RFC4/RFC2/DBF4B/RFC5/SLFN11/PCNA/CCDC88A/EGFR/CHTF18/DBF4/GMNN/E2F7/METTL4/GINS2/ATAD5/DNA2/FBXO5/GINS4/BLM/CDK2/GLI1/RFC3/GINS1/CDC7/STN1/BRCA2/TIMELESS/TICRR/CDT1/CCNA2/E2F8/NUCKS1/CDK1/CDC6/ESCO2
GOBP_ANTIGEN_PROCESSING_AND_PRESENTATION_OF_EXOGENOUS_PEPTIDE_ANTIGEN_VIA_MHC_CLASS_II	28	-0.752886	-2.35343	6.72474e-06	HLA-DQB2/CTSS/FCGR2B/HLA-DOB/HLA-DMA/HLA-DRB5/HLA-DPA1/CD74/HLA-DQA1/HLA-DQA2/CTSV/HLA-DRB1/B2M/HLA-DQB1/HLA-DPB1/HLA-DRA/HLA-DMB/HLA-DOA
GOBP_MEIOTIC_CELL_CYCLE_PROCESS	194	-0.538273	-2.34002	1.38729e-12	PRDM7/SYCP3/FZR1/NCAPH2/BCL2L11/RAD21/RAD51B/TRIM75P/MSH6/FBXO43/RAD21L1/BRDT/CKS2/ACTR2/ATRX/TERB1/RAD54B/BTBD18/EREG/DMRT1/FOXJ3/KLHDC3/FIGNL1/MASTL/EDNRA/RAD51D/TEX19/SYCE2/TEX15/DMRTC2/MEIOB/PSMC3IP/RMI1/NDC1/MSH5/CNTD1/SPIRE1/SMC2/MYBL1/CDC25A/RNF212B/INCENP/NCAPD2/FBXO5/FANCA/SMC4/KIF18A/RAD51AP1/TOPAZ1/EME1/TRIP13/SGO2/AURKA/MND1/RAD54L/BRCA2/BRIP1/NCAPH/PLK1/CCNB2/SHCBP1L/ESPL1/RAD51/SGO1…
GOBP_MEIOTIC_CHROMOSOME_SEGREGATION	87	-0.599478	-2.33622	3.44685e-08	SYCE2/TEX15/MEIOB/PSMC3IP/RMI1/NDC1/MSH5/SMC2/RNF212B/SMC4/EME1/TRIP13/SGO2/BRIP1/NCAPH/PLK1/ESPL1/SGO1/TTK/FANCD2/NUF2/BUB1/BUB1B/TOP2A/CCNE2/PTTG1
GOBP_POSITIVE_REGULATION_OF_MITOTIC_CELL_CYCLE	117	-0.576051	-2.33373	4.2163e-09	RGCC/APP/FGF10/RCC2/RAD51B/FOXA1/ADAM17/ADAMTS1/STOX1/EIF4E/LSM11/PHOX2B/PLRG1/CENPJ/SASS6/PKN2/MTBP/DBF4B/PTPN11/CCND1/EGFR/RRM1/SMOC2/CDC25A/FBXO5/KCNA5/USP22/TTL/CDC7/BRCA2/STIL/CCNB1/CCND2/CDCA5/CDT1/ESPL1/CDK1/DTL/UBE2C/DLGAP5/CDC6/RRM2/CDC25C
GOBP_REGULATION_OF_CELL_CYCLE_CHECKPOINT	34	-0.717354	-2.32353	2.09386e-06	MAP3K20/XRCC3/GEN1/RFWD3/RNASEH2B/CHEK2/FBXO4/MAD2L1/CCNB1/WDR76/CDT1/NDC80
GOBP_MEIOSIS_I_CELL_CYCLE_PROCESS	124	-0.56622	-2.3166	1.37803e-09	PRDM7/SYCP3/BCL2L11/RAD21/RAD51B/TRIM75P/MSH6/RAD21L1/BRDT/CKS2/TERB1/RAD54B/BTBD18/DMRT1/FOXJ3/KLHDC3/RAD51D/TEX19/SYCE2/TEX15/DMRTC2/MEIOB/PSMC3IP/RMI1/NDC1/MSH5/CNTD1/MYBL1/CDC25A/RNF212B/FBXO5/RAD51AP1/EME1/TRIP13/SGO2/AURKA/MND1/RAD54L/BRCA2/BRIP1/PLK1/CCNB2/ESPL1/RAD51/SGO1/FANCD2/NDC80/TOP2A/CCNE2/CDC25C/PTTG1
GOBP_ANTIGEN_PROCESSING_AND_PRESENTATION_OF_PEPTIDE_OR_POLYSACCHARIDE_ANTIGEN_VIA_MHC_CLASS_II	32	-0.716457	-2.29491	1.44618e-05	HLA-DQB2/CTSS/FCGR2B/HLA-DOB/HLA-DMA/HLA-DRB5/HLA-DPA1/CD74/HLA-DQA1/HLA-DQA2/CTSV/HLA-DRB1/B2M/HLA-DQB1/HLA-DPB1/HLA-DRA/HLA-DMB/HLA-DOA
GOBP_REGULATION_OF_MITOTIC_CELL_CYCLE	446	-0.478746	-2.2884	1.50599e-18	APP/DACT1/BTG3/FBXO7/HECA/RCC1/CTDSP2/FGF10/FZR1/MSH2/RCC2/RAD21/TFAP4/EDN3/RAD51B/FOXA1/ZWILCH/FBXO43/ADAM17/GAS1/MCIDAS/BRINP3/CDKN2C/BUB3/CKS2/ADAMTS1/STOX1/DONSON/CDC14C/PSME2/EIF4E/EZH2/LSM11/TOPBP1/EREG/PHOX2B/ANLN/FOXN3/CDKN2A/DMRT1/PLRG1/CDK2AP2/MAP3K20/CENPJ/CHMP4C/APPL1/SASS6/XRCC3/CCL2/NEK6/PKN2/GEN1/MTBP/CDKN2B/RFWD3/INHBA/RPA3/DBF4B/TTC28/SLFN11/RBL1/CASP2/RNASEH2B/PTPN11/CCND1/EGFR/…
GOBP_DNA_REPLICATION_CHECKPOINT_SIGNALING	17	-0.82774	-2.28694	1.82748e-05	DNA2/TIMELESS/CLSPN/TICRR/CDT1/ORC1/CDC6/CDC45
GOBP_MEIOTIC_CELL_CYCLE	251	-0.508967	-2.28603	4.57036e-13	PRDM7/REC114/SYCP3/FZR1/NCAPH2/BCL2L11/RAD21/NPPC/OSGIN2/RAD51B/TRIM75P/MSH6/FBXO43/RAD21L1/BRDT/BUB3/CKS2/ACTR2/ATRX/TERB1/RAD54B/BTBD18/EREG/SMC1A/DMRT1/FOXJ3/KLHDC3/TDRD1/FIGNL1/MASTL/EDNRA/RAD51D/TEX19/SYCE2/TEX15/DMRTC2/MEIOB/PSMC3IP/RMI1/SMC1B/RPA1/NDC1/MSH5/CNTD1/RBBP8/SPIRE1/SMC2/MNS1/MYBL1/CDC25A/RNF212B/INCENP/NCAPD2/FBXO5/FANCA/SMC4/XRCC2/KIF18A/CDK2/RAD51AP1/TOPAZ1/EME1/TRIP13/SGO2/AU…
GOBP_PEPTIDE_ANTIGEN_ASSEMBLY_WITH_MHC_CLASS_II_PROTEIN_COMPLEX	14	-0.871246	-2.28506	8.54556e-06	HLA-DOB/HLA-DMA/HLA-DRB5/HLA-DPA1/HLA-DQA1/HLA-DQA2/HLA-DRB1/B2M/HLA-DQB1/HLA-DPB1/HLA-DRA/HLA-DMB/HLA-DOA
GOBP_NEGATIVE_REGULATION_OF_MITOTIC_CELL_CYCLE	211	-0.520726	-2.28425	3.17442e-12	FOXN3/CDK2AP2/MAP3K20/CHMP4C/XRCC3/CCL2/GEN1/MTBP/CDKN2B/RFWD3/INHBA/SLFN11/RBL1/CASP2/CCND1/BRINP2/WEE1/RPL26/E2F7/KNTC1/FBXO5/BCL2/BRCA1/BLM/CHEK2/PTPN3/ZFP36L1/CDK2/PRKDC/HMGA2/NACC2/MAD2L1/EME1/TRIP13/CCNB1/CHEK1/CLSPN/TICRR/CDT1/ORC1/PLK1/ZWINT/TTK/GTSE1/FANCD2/CDK1/NDC80/BUB1/DTL/BUB1B/CENPF/CDC6/AURKB
GOBP_ANTIGEN_PROCESSING_AND_PRESENTATION_OF_EXOGENOUS_PEPTIDE_ANTIGEN	36	-0.691264	-2.28387	1.44646e-05	HLA-DQB2/CTSS/FCGR2B/LNPEP/HLA-DOB/HLA-DMA/HLA-DRB5/HLA-DPA1/CD74/HLA-DQA1/HLA-DQA2/CTSV/HLA-DRB1/B2M/HLA-DQB1/HLA-DPB1/HLA-DRA/HLA-DMB/HLA-DOA
GOBP_ANTIGEN_PROCESSING_AND_PRESENTATION_OF_EXOGENOUS_ANTIGEN	44	-0.660096	-2.28058	9.28373e-06	AP3D1/HLA-DQB2/CTSS/FCGR2B/LNPEP/CD1C/HLA-DOB/HLA-DMA/HLA-DRB5/HLA-DPA1/CD74/HLA-DQA1/HLA-DQA2/CTSV/HLA-DRB1/B2M/HLA-DQB1/HLA-DPB1/HLA-DRA/HLA-DMB/HLA-DOA
GOBP_SPINDLE_MIDZONE_ASSEMBLY	12	-0.91408	-2.27646	5.95141e-07	INCENP/KIF4B/KIF23/RACGAP1/PRC1/KIF4A/AURKB
GOBP_SPINDLE_ORGANIZATION	206	-0.519842	-2.26768	5.81019e-12	AUNIP/BORA/INCENP/MAPRE2/KIF4B/FBXO5/CHEK2/CENPH/PSRC1/SPAG5/AURKA/WDR62/SPC25/KIF23/STIL/TACC3/CCNB1/RACGAP1/PRC1/CENPE/PLK1/CCNB2/TPX2/ESPL1/TTK/KIF11/KIF15/KIFC1/NUF2/NDC80/CDC20/MYBL2/DLGAP5/KIF4A/NEK2/AURKB/ASPM
GOBP_REGULATION_OF_CELL_CYCLE_G2_M_PHASE_TRANSITION	102	-0.571248	-2.2669	1.71764e-08	PAXIP1/STOX1/DONSON/NPM1/TOPBP1/PHOX2B/FOXN3/CHMP4C/DBF4B/RNASEH2B/CCND1/RRM1/ATAD5/CDC25A/FBXO5/BRCA1/BLM/CDK2/HMGA2/AURKA/CDC7/CCNB1/CHEK1/CLSPN/TICRR/ORC1/PLK1/KIF14/CDK1/DTL/CENPF/CDC6/AURKB/CDC25C
GOBP_REPLICATION_FORK_PROCESSING	40	-0.671963	-2.26405	1.01558e-05	ZGRF1/GEN1/RFWD3/PCNA/TONSL/TRAIP/DDX11/MMS22L/ZNF365/DNA2/BLM/EME1/FAM111A/BRCA2/RAD51/NUCKS1
GOBP_REGULATION_OF_DNA_DIRECTED_DNA_POLYMERASE_ACTIVITY	13	-0.887184	-2.2606	3.3254e-06	DSCC1/GINS3/RFC4/RFC2/RFC5/PCNA/CHTF18/GINS2/GINS4/RFC3/GINS1
GOBP_PROTEIN_LOCALIZATION_TO_CHROMOSOME_CENTROMERIC_REGION	25	-0.741223	-2.25601	2.59538e-05	CENPQ/RCC2/ZWILCH/BUB3/CHAMP1/MTBP/KNTC1/CDT1/HASPIN/CENPA/TTK/CDK1/NDC80/KNL1/AURKB
GOBP_DNA_STRAND_ELONGATION	37	-0.677825	-2.25546	1.3902e-05	POLD3/MCM7/RFC4/DCLRE1B/POLA1/PCNA/LIG1/POLE/DNA2/MCM4/MCM3/RFC3/GINS1/NUCKS1
GOBP_ANTIGEN_PROCESSING_AND_PRESENTATION_OF_PEPTIDE_ANTIGEN	59	-0.621495	-2.25515	2.1088e-06	HLA-DQB2/CTSS/FCGR2B/LNPEP/CD209/HLA-DOB/ERAP2/HLA-DMA/TAP2/HLA-DRB5/HLA-DPA1/CD74/HLA-DQA1/HLA-DQA2/CTSV/HLA-DRB1/B2M/HLA-DQB1/HLA-DPB1/ERAP1/HLA-DRA/HFE/HLA-DMB/TAPBP/HLA-DOA
GOBP_ATTACHMENT_OF_MITOTIC_SPINDLE_MICROTUBULES_TO_KINETOCHORE	15	-0.843298	-2.2542	1.88039e-05	CHAMP1/CDT1/CENPE/NUF2/NDC80/KIF2C/AURKB
GOBP_MITOTIC_G2_M_TRANSITION_CHECKPOINT	47	-0.637226	-2.23653	1.59689e-05	BRCA1/BLM/HMGA2/CHEK1/CLSPN/TICRR/ORC1/PLK1/CDK1/DTL/CDC6
GOBP_DNA_RECOMBINATION	290	-0.487554	-2.23422	3.17358e-13	KLHDC3/XRCC3/RECQL/FIGNL1/WRAP53/GEN1/RAD51D/RHNO1/TEX19/RFWD3/TBX21/TEX15/RPA3/KPNA2/MEIOB/PARPBP/PSMC3IP/RMI1/RPA1/LIG1/SMC6/HMGB1/TONSL/MSH5/CNTD1/LEF1/RBBP8/FANCB/MMS22L/ZNF365/GINS2/ATAD5/AUNIP/RNF212B/HMGB3/MCM8/GINS4/BRCA1/PIF1/BLM/MCM4/XRCC2/PRKDC/MCM6/MCM3/RAD51AP1/HMGB2/FEN1/EME1/TRIP13/TCF7/MORF4L2/CDC7/MND1/RECQL4/RAD54L/RMI2/POLQ/BRCA2/BRIP1/TIMELESS/CHEK1/MCM5/RAD51/NUCKS1/FANCD2/MC…
GOBP_NEGATIVE_REGULATION_OF_CELL_CYCLE	353	-0.476626	-2.23259	1.94336e-14	RGCC/MIR503/HHEX/DACT1/BTG3/FBXO7/NLRP2B/HECA/CTDSP2/IPO5/FZR1/MSH2/RAD21/NPPC/TFAP4/ZWILCH/SUSD2/FBXO43/GAS1/MCIDAS/BRINP3/CDKN2C/BUB3/DONSON/NUPR1/ATRX/EZH2/NPM1/ATRIP/TOPBP1/APBB2/FOXN3/CDKN2A/DMRT1/CDK2AP2/MAP3K20/CHMP4C/XRCC3/CCL2/GEN1/MTBP/CDKN2B/RHNO1/RFWD3/INHBA/DUX4/SLFN11/RBL1/CLOCK/CASP2/RNASEH2B/CDK6/PTPN11/CCND1/BRINP2/CCNF/GMNN/WEE1/RPL26/LILRB1/E2F7/DNA2/KNTC1/FBXO5/BCL2/BRCA1/BLM/…
GOBP_MITOTIC_CYTOKINESIS	70	-0.596599	-2.23189	1.45805e-06	INCENP/KIF4B/KIF20B/CIT/ECT2/CKAP2/KIF23/RACGAP1/PLK1/ESPL1/CENPA/KIF20A/NUSAP1/RHOB/KIF4A/CEP55
GOBP_MITOTIC_DNA_REPLICATION	13	-0.874647	-2.22866	1.0161e-05	GINS3/POLA1/LIG1/MCM4/MCM6/MCM3/GINS1/BRCA2/RAD51/MCM2/CDC45
GOBP_PROTEIN_LOCALIZATION_TO_CHROMOSOME	88	-0.565395	-2.21248	9.26513e-07	MSH2/RCC2/RAD21/ZWILCH/BUB3/ATRX/SLF1/EZH2/HDAC8/CHAMP1/WRAP53/MTBP/RPA1/KNTC1/MCM8/BRCA2/CDCA5/CDT1/PLK1/HASPIN/CENPA/TTK/CDK1/NDC80/KNL1/AURKB/ESCO2
GOBP_POSITIVE_REGULATION_OF_CELL_CYCLE	311	-0.480816	-2.21165	1.36245e-13	FGF10/TRIM21/BCL2L11/RCC2/RAD21/EDN3/RAD51B/TBX3/FOXA1/PLSCR1/ADAM17/CCNYL1/CKS2/ADAMTS1/STOX1/ZBED6/CDC14C/SSTR5/NUPR1/ATRX/SLF1/EIF4E/PKP4/EZH2/NPM1/LSM11/PLCG2/EREG/PHOX2B/DMRT1/PLRG1/MAP3K20/CENPJ/SASS6/XRCC3/SVIL/PKN2/GEN1/MTBP/RHNO1/DBF4B/PTPN11/CCND1/EGFR/RRM1/PRKCE/DBF4/CKS1B/DDX11/E2F7/SMOC2/ATAD5/CDC25A/OPN1MW/FBXO5/NR2E1/CHEK2/IGF2/GLI1/KIF20B/RAD51AP1/TOPAZ1/FEN1/KCNA5/USP22/MAD2L1/TT…
GOBP_SISTER_CHROMATID_COHESION	59	-0.607662	-2.20496	7.38708e-06	RAD21/STAG1/RAD21L1/ATRX/SLF1/STAG2/SMC1A/HDAC8/DSCC1/SMC1B/KIF22/DDX11/FEN1/SGO2/DDX12P/CDCA5/PLK1/HASPIN/ESPL1/SGO1/BUB1/BUB1B/CDC20/ESCO2
GOBP_DOUBLE_STRAND_BREAK_REPAIR_VIA_BREAK_INDUCED_REPLICATION	12	-0.882047	-2.19668	1.97547e-05	GINS2/GINS4/MCM4/MCM6/MCM3/CDC7/MCM5/MCM2/CDC45
GOBP_PROTEIN_LOCALIZATION_TO_CONDENSED_CHROMOSOME	19	-0.777039	-2.19623	0.000118695	CENPQ/RCC2/ZWILCH/BUB3/CHAMP1/MTBP/KNTC1/CDT1/HASPIN/TTK/CDK1/NDC80/KNL1/AURKB
GOBP_DNA_STRAND_ELONGATION_INVOLVED_IN_DNA_REPLICATION	15	-0.819609	-2.19088	9.94608e-05	POLD3/MCM7/RFC4/POLA1/PCNA/LIG1/POLE/DNA2/MCM4/MCM3/RFC3/GINS1
GOBP_POSITIVE_REGULATION_OF_CELL_CYCLE_G2_M_PHASE_TRANSITION	31	-0.691146	-2.18896	8.65861e-05	APP/RCC2/RAD51B/STOX1/NPM1/PHOX2B/DBF4B/CCND1/RRM1/ATAD5/CDC25A/FBXO5/CDC7/CCNB1/CDK1/DTL/CDC25C
GOBP_SPINDLE_ELONGATION	10	-0.909603	-2.18826	5.00486e-05	KIF4B/KIF23/RACGAP1/PRC1/KIF4A/AURKB
GOBP_CYTOSKELETON_DEPENDENT_CYTOKINESIS	87	-0.561108	-2.18669	3.47187e-06	SPIRE1/INCENP/KIF4B/KIF20B/CIT/ECT2/CKAP2/KIF23/RACGAP1/PLK1/SHCBP1L/ESPL1/CENPA/KIF20A/NUSAP1/RHOB/KIF4A/AURKB/CEP55
GOBP_MITOTIC_SPINDLE_ASSEMBLY	71	-0.580763	-2.18234	1.49967e-05	KIF4B/CHEK2/KIF23/RACGAP1/PRC1/PLK1/TPX2/KIF11/KIF15/KIFC1/CDC20/MYBL2/KIF4A/NEK2/AURKB
GOBP_CHROMOSOME_CONDENSATION	34	-0.673046	-2.18002	4.10503e-05	SMC2/NCAPD2/ERN2/SMC4/HMGA2/NCAPG2/CDCA5/NCAPG/NCAPH/PLK1/CDK1/NUSAP1/TOP2A
GOBP_CYTOKINESIS	158	-0.513823	-2.17976	9.53745e-09	SPIRE1/E2F7/OPN1MW/INCENP/KIF4B/KIF20B/CIT/ECT2/AURKA/CKAP2/PLK4/BRCA2/KIF23/DRD3/RACGAP1/PRC1/PLK1/SHCBP1L/ESPL1/CENPA/E2F8/KIF14/KIF20A/NUSAP1/RHOB/KIF4A/CDC6/AURKB/CEP55
GOBP_NEGATIVE_REGULATION_OF_CELL_CYCLE_G2_M_PHASE_TRANSITION	60	-0.6004	-2.17783	1.49967e-05	BRCA1/BLM/HMGA2/CHEK1/CLSPN/TICRR/ORC1/PLK1/CDK1/DTL/CDC6/AURKB
GOBP_MEIOTIC_SPINDLE_ORGANIZATION	15	-0.80686	-2.1568	0.000219355	FBXO5/AURKA/CCNB2/ESPL1/NDC80/ASPM
GOBP_ANTIGEN_PROCESSING_AND_PRESENTATION_OF_ENDOGENOUS_ANTIGEN	25	-0.707915	-2.15463	0.000216896	CD1C/ERAP2/TAP2/CD74/HLA-DRB1/B2M/ERAP1/HLA-DRA/HFE/TAPBP
GOBP_FEMALE_MEIOTIC_NUCLEAR_DIVISION	31	-0.680059	-2.15384	0.000177123	EREG/MASTL/MEIOB/SPIRE1/FBXO5/TRIP13/AURKA/NCAPH/PLK1/CCNB2/TTK/NDC80/TOP2A
GOBP_POSITIVE_REGULATION_OF_CYTOKINESIS	40	-0.639082	-2.15326	0.000133709	CDC14C/SSTR5/PKP4/SVIL/PKN2/PRKCE/OPN1MW/KIF20B/CIT/ECT2/KIF23/DRD3/RACGAP1/KIF14/CDC6/AURKB
GOBP_POSITIVE_REGULATION_OF_FIBROBLAST_PROLIFERATION	47	-0.609902	-2.14063	9.66808e-05	WNT5A/MIF/PDGFRB/DDR2/FGF10/PDGFRA/FN1/WNT1/EREG/JUN/RNASEH2B/CDK6/FOSL2/EGFR/BMI1/CD74/ZMIZ1/WNT2/AGT/E2F1/CCNB1/CCNA2/CDC6
GOBP_MITOTIC_DNA_INTEGRITY_CHECKPOINT_SIGNALING	84	-0.553967	-2.13887	1.97547e-05	CASP2/CCND1/RPL26/BRCA1/BLM/CHEK2/CDK2/PRKDC/HMGA2/EME1/CHEK1/CLSPN/TICRR/ORC1/PLK1/GTSE1/FANCD2/CDK1/DTL/CDC6
GOBP_PROTEIN_DNA_COMPLEX_SUBUNIT_ORGANIZATION	173	-0.498216	-2.13051	1.93761e-08	SPTY2D1/DR1/SOX9/CENPP/HMGB1/ANP32E/GMNN/CENPO/CHAF1A/HELLS/KNTC1/CHAF1B/GTF2B/CENPI/HMGB2/CENPH/CENPN/OIP5/CDT1/CENPK/CENPE/CENPA/RAD51/MCM2/CENPF/CENPW/DLGAP5/HJURP/ASF1B/CDC45
GOBP_REGULATION_OF_CYTOKINESIS	88	-0.54431	-2.12997	7.38708e-06	CHMP4C/SVIL/PKN2/CALM3/PRKCE/E2F7/OPN1MW/KIF20B/CIT/ECT2/AURKA/PLK4/BRCA2/KIF23/DRD3/RACGAP1/PRC1/PLK1/E2F8/KIF14/KIF20A/CDC6/AURKB
GOBP_CHONDROITIN_SULFATE_BIOSYNTHETIC_PROCESS	18	-0.767049	-2.12772	0.00029259	CHST13/UGDH/DSE/CSGALNACT1/CHST9/CHST15/CHSY3/XYLT1/CHST11
GOBP_REGULATION_OF_ATTACHMENT_OF_SPINDLE_MICROTUBULES_TO_KINETOCHORE	13	-0.834535	-2.12645	0.000133709	KNSTRN/ECT2/SPAG5/CCNB1/RACGAP1/NEK2/AURKB
GOBP_SIGNAL_TRANSDUCTION_IN_RESPONSE_TO_DNA_DAMAGE	169	-0.499522	-2.12593	3.08405e-08	PAXIP1/DONSON/ATRX/ATRIP/WNT1/TOPBP1/GRB2/PMAIP1/FOXN3/MAP3K20/RHNO1/NDRG1/RFWD3/SPRED1/FOXO3/CLOCK/CASP2/RNASEH2B/PTPN11/CCND1/HIPK2/CD74/RPL26/E2F7/ATAD5/SNAI1/SNAI2/BRCA1/BLM/CHEK2/CDK2/PRKDC/HMGA2/FBXO4/EME1/BRCA2/BRIP1/E2F1/CHEK1/CLSPN/TICRR/WDR76/PLK1/GTSE1/FANCD2/CDK1/DTL/FOXM1
GOBP_ESTABLISHMENT_OF_MITOTIC_SPINDLE_LOCALIZATION	35	-0.651294	-2.12346	0.00032453	NDE1/SAPCD2/FBXW11/MAD2L1/PLK1/ESPL1/CENPA/NDC80/NUSAP1
GOBP_CHROMOSOME_ORGANIZATION_INVOLVED_IN_MEIOTIC_CELL_CYCLE	65	-0.57727	-2.12193	4.41641e-05	SYCE2/TEX15/MEIOB/PSMC3IP/NDC1/MSH5/SMC2/RNF212B/NCAPD2/SMC4/TRIP13/SGO2/BRIP1/NCAPH/RAD51/SGO1/FANCD2/BUB1/BUB1B/CCNE2
GOBP_INTERSTRAND_CROSS_LINK_REPAIR	31	-0.668486	-2.11719	0.00034271	POLN/EXO5/XRCC3/RAD51D/DCLRE1B/RFWD3/FAAP24/MCM8/RAD51AP1/NEIL3/RAD51/NUCKS1/FANCD2
GOBP_HISTONE_PHOSPHORYLATION	44	-0.610512	-2.10927	0.000412772	HIPK4/VRK1/INCENP/CDK2/HMGA2/AURKA/VRK3/CHEK1/CCNA2/HASPIN/CDK1/AURKB
GOBP_CELL_CYCLE_G1_S_PHASE_TRANSITION	224	-0.473937	-2.09957	6.21782e-09	RGCC/MIR503/DACT1/CDK14/FBXO7/RCC1/CTDSP2/FGF10/E2F3/TRIM71/SUSD2/ADAM17/CDKN2C/ADAMTS1/BACH1/PSME2/EIF4E/EZH2/LSM11/NASP/PLCG2/CDKN2A/PLRG1/CDK2AP2/CENPJ/ACVR1B/APPL1/SASS6/CCL2/MTBP/CDKN2B/RFWD3/INHBA/BCAT1/PPP3CA/SLFN11/RBL1/CASP2/CDK6/CCND1/EGFR/RRM1/USP29/DBF4/CAMK2A/POLE/RBBP8/WEE1/KLF11/RPL26/E2F7/CDC25A/BCL2/CHEK2/CDK2/PRKDC/NACC2/GLI1/KCNA5/CDKN3/CDC7/FAM83D/E2F1/STIL/CCND2/CCNA2/KIF14/G…
GOBP_MITOTIC_G2_DNA_DAMAGE_CHECKPOINT_SIGNALING	35	-0.643277	-2.09732	0.000482907	BRCA1/BLM/HMGA2/CHEK1/CLSPN/TICRR/PLK1/CDK1/DTL
GOBP_SPINDLE_ASSEMBLY	139	-0.504318	-2.09355	1.15704e-06	HAUS8/GOLGA8Q/SMC1A/CHMP4C/GOLGA8K/HAUS5/ARHGEF10/NEK6/EML3/MZT1/GOLGA8O/INCENP/MAPRE2/KIF4B/FBXO5/CHEK2/SPAG5/AURKA/KIF23/RACGAP1/PRC1/PLK1/CCNB2/TPX2/KIF11/KIF15/KIFC1/NDC80/CDC20/MYBL2/KIF4A/NEK2/AURKB/ASPM
GOBP_CHONDROITIN_SULFATE_PROTEOGLYCAN_BIOSYNTHETIC_PROCESS	23	-0.708322	-2.09054	0.000233583	CHST13/UGDH/CYTL1/DSE/CSGALNACT1/CHST9/CHST15/CHSY3/XYLT1/PXYLP1/CHST11
GOBP_CELLULAR_RESPONSE_TO_IONIZING_RADIATION	73	-0.552259	-2.09029	8.3686e-05	GRB2/MAP3K20/FIGNL1/RHNO1/HAMP/CLOCK/IFI16/EGR1/RPL26/SNAI2/BRCA1/BLM/CHEK2/HMGA2/FBXO4/RAD51AP1/ECT2/BRCA2/RAD51/NUCKS1/RHOB
GOBP_HOMOLOGOUS_RECOMBINATION	55	-0.575241	-2.075	0.000201069	KLHDC3/RAD51D/TEX19/MEIOB/PSMC3IP/RMI1/MSH5/CNTD1/RNF212B/RAD51AP1/EME1/TRIP13/MND1/RAD54L/BRIP1/RAD51/NUCKS1/FANCD2/TOP2A
GOBP_NUCLEOSOME_ASSEMBLY	48	-0.588345	-2.07171	0.000729888	PADI4/POLE3/HP1BP3/TSPYL6/DNAJC9/DAXX/ITGB3BP/TSPYL4/ATRX/NPM1/NASP/CHRAC1/ANP32B/SPTY2D1/SOX9/CENPP/CHAF1A/CHAF1B/HMGB2/OIP5/MCM2/CENPW/HJURP/ASF1B
GOBP_TELOMERE_MAINTENANCE	130	-0.503544	-2.07068	2.80071e-06	HDAC8/PKIB/XRCC3/WRAP53/RAD51D/DCLRE1B/RPA3/RFC1/HMBOX1/PCNA/RPA1/SMC6/ZNF365/DNA2/PIF1/BLM/PRKDC/FBXO4/FEN1/STN1/RECQL4/BRCA2/RAD51/EXO1/NEK2/AURKB/CCNE2
GOBP_POSITIVE_REGULATION_OF_CHROMOSOME_ORGANIZATION	87	-0.529228	-2.06245	6.22329e-05	DNMT1/DDX11/SMC2/NCAPD2/SMC4/CDK2/FBXO4/FEN1/NCAPG/CDT1/NCAPH/SHCBP1L/NEK2/AURKB
GOBP_POSITIVE_REGULATION_OF_CELL_CYCLE_G1_S_PHASE_TRANSITION	55	-0.569262	-2.05343	0.000269464	ADAM17/ADAMTS1/EZH2/LSM11/PLCG2/PLRG1/CENPJ/SASS6/MTBP/CCND1/EGFR/RRM1/GLI1/KCNA5/FAM83D/STIL/CCND2/CDC6/RRM2
GOBP_AMINO_ACID_IMPORT	52	-0.573758	-2.05085	0.000468089	SLC6A12/PER2/SLC6A6/SLC1A1/SLC36A4/SLC6A5/ATP1A2/SLC7A2/SLC6A13/SFXN3/SLC1A3/SLC22A4/AGT/GFAP/SLC7A1/SLC6A11/SFXN1/KCNJ10/SLC7A3
GOBP_HOMOLOGOUS_CHROMOSOME_SEGREGATION	57	-0.565399	-2.04398	0.000436235	SYCE2/TEX15/MEIOB/PSMC3IP/NDC1/MSH5/RNF212B/TRIP13/SGO2/BRIP1/PLK1/ESPL1/SGO1/FANCD2/CCNE2/PTTG1
GOBP_POSITIVE_REGULATION_OF_DNA_REPLICATION	40	-0.606281	-2.04274	0.000996738	ATRX/EREG/LPIN1/DBF4B/PCNA/EGFR/DBF4/E2F7/ATAD5/DNA2/CDK2/GLI1/CDC7/STN1/CDT1/E2F8/CDK1
GOBP_POSITIVE_REGULATION_OF_DNA_BIOSYNTHETIC_PROCESS	73	-0.537303	-2.03368	0.000188582	PAK3/FGFR4/PKIB/WRAP53/DSCC1/GINS3/RFC4/RFC2/HMBOX1/RFC5/PCNA/CHTF18/SMOC2/GINS2/PARM1/GINS4/FBXO4/RFC3/GINS1/PTK2B/NEK2/AURKB
GOBP_RESPONSE_TO_IONIZING_RADIATION	139	-0.487218	-2.02256	5.45038e-06	PAXIP1/BAX/RAD54B/TOPBP1/GRB2/MAP3K20/FIGNL1/APOBEC1/RHNO1/RFWD3/CBL/HAMP/CLOCK/IFI16/CCND1/EGR1/RPL26/SNAI2/BCL2/BRCA1/CXCL10/BLM/CHEK2/XRCC2/PRKDC/HMGA2/FBXO4/RAD51AP1/ECT2/RAD54L/BRCA2/TICRR/RAD51/NUCKS1/FANCD2/RHOB
GOBP_TELOMERE_ORGANIZATION	134	-0.490144	-2.02175	7.12009e-06	XRCC1/ATRX/EZH2/HDAC8/PKIB/XRCC3/WRAP53/RAD51D/DCLRE1B/RPA3/RFC1/HMBOX1/PCNA/RPA1/SMC6/ZNF365/DNA2/PIF1/BLM/PRKDC/FBXO4/FEN1/STN1/RECQL4/BRCA2/RAD51/EXO1/NEK2/AURKB/CCNE2
GOBP_REGULATION_OF_CELL_CYCLE_G1_S_PHASE_TRANSITION	157	-0.476551	-2.01562	2.29978e-06	JADE1/ATP2B4/TP53/PSME1/KANK2/RGCC/MIR503/DACT1/FBXO7/CTDSP2/FGF10/SUSD2/ADAM17/CDKN2C/ADAMTS1/PSME2/EZH2/LSM11/PLCG2/CDKN2A/PLRG1/CDK2AP2/CENPJ/APPL1/SASS6/CCL2/MTBP/CDKN2B/RFWD3/INHBA/SLFN11/RBL1/CASP2/CCND1/EGFR/RRM1/WEE1/RPL26/E2F7/BCL2/CHEK2/CDK2/PRKDC/NACC2/GLI1/KCNA5/FAM83D/E2F1/STIL/CCND2/KIF14/GTSE1/CDC6/RRM2
GOBP_RESPONSE_TO_CADMIUM_ION	53	-0.561271	-2.0105	0.000735611	SORD/DAXX/SLC34A1/CHUK/MT1G/GCLC/KIT/ATP7A/NUDT1/MT1M/JUN/PCNA/EGFR/MT3/CER1/PRNP/MT1E/MMP9/MT1X/FOS/MT1F/CDK1/MT2A
GOBP_SPINDLE_LOCALIZATION	54	-0.558111	-2.00498	0.000779897	NDE1/SPIRE1/SAPCD2/FBXW11/MAD2L1/PLK1/ESPL1/CENPA/NDC80/NUSAP1/ASPM
GOBP_INTRINSIC_APOPTOTIC_SIGNALING_PATHWAY_IN_RESPONSE_TO_DNA_DAMAGE	99	-0.500766	-1.9793	0.000107581	TOPORS/MSH6/CIDEB/BAX/NUPR1/ELL3/CXCL12/ACKR3/DYRK2/HIPK1/TNFRSF1A/CASP2/IFI16/HIPK2/CD74/RPL26/BCL2L10/ATAD5/SKIL/SNAI1/SNAI2/BCL2/BRCA1/CHEK2/PRKDC/NACC2/BCL2A1/BRCA2/E2F1/TNFRSF1B/DDIAS
GOBP_REGULATION_OF_DOUBLE_STRAND_BREAK_REPAIR	102	-0.497961	-1.97607	6.24222e-05	FIGNL1/WRAP53/DTX3L/TEX15/PARPBP/PARP9/RBBP8/FANCB/SPIRE1/DDX11/ZNF365/AUNIP/DEK/PRKDC/HMGA2/RAD51AP1/MORF4L2/RMI2/POLQ/TIMELESS/CHEK1/RAD51/FOXM1
GOBP_REGULATION_OF_RESPONSE_TO_DNA_DAMAGE_STIMULUS	235	-0.440654	-1.96993	4.11798e-07	PAXIP1/ACTR2/XRCC1/SLF1/ELL3/CXCL12/PMAIP1/MAP3K20/NPAS2/FIGNL1/WRAP53/ACKR3/RFWD3/SPRED1/DTX3L/TEX15/PARPBP/PCNA/RNASEH2B/PARP9/EGFR/CEBPG/HMGB1/EYA2/CD74/RBBP8/FANCB/SPIRE1/DDX11/RPL26/ZNF365/ATAD5/SKIL/AUNIP/SNAI1/USP1/SNAI2/DEK/FBXO5/BCL2/BRCA1/CHEK2/PRKDC/HMGA2/NACC2/FBXO4/RAD51AP1/MORF4L2/RMI2/POLQ/TIMELESS/CHEK1/WDR76/RAD51/DDIAS/FOXM1
GOBP_DNA_PACKAGING	170	-0.460913	-1.96353	3.60497e-06	TSPYL4/HIRA/SAMD1/LIN54/ATRX/EZH2/NPM1/PHF13/PRM1/NASP/CHRAC1/ZDBF2/CBX3/SELENOF/ANP32B/APOBEC1/SPTY2D1/SOX9/CENPP/CHAF1A/DNMT1/SMC2/HELLS/NCAPD2/ERN2/CHAF1B/SMC4/CDK2/HMGA2/HMGB2/NCAPG2/OIP5/CDCA5/NCAPG/NCAPH/PLK1/CDK1/MCM2/NUSAP1/CENPW/TOP2A/HJURP/ASF1B
GOBP_REGULATION_OF_CELL_DIVISION	180	-0.448297	-1.93155	8.07893e-06	CDC14C/SSTR5/MBIP/PKP4/EREG/CDK2AP2/CHMP4C/PTN/SVIL/PKN2/CALM3/DR1/RBL1/FGF1/SHH/ORC6/PRKCE/GKN1/E2F7/OPN1MW/TGFB3/BLM/IGF2/TADA2A/KIF20B/CIT/ECT2/AURKA/PLK4/BRCA2/KIF23/DRD3/RACGAP1/PRC1/PLK1/E2F8/KIF14/KIF20A/CDC6/AURKB/KIF18B/ASPM
GOBP_FEMALE_GAMETE_GENERATION	144	-0.460213	-1.91578	5.17504e-05	PAQR5/DMRT1/MMP2/TDRD1/PTN/MASTL/EDNRA/TNFAIP6/ETV6/INHBA/MEIOB/PTX3/FOXL2/MMP19/BNC1/FOXO3/SPIRE1/BCL2L10/ZMIZ1/PAQR8/MCM8/FBXO5/PLAT/BCL2/PANX1/TRIP13/AURKA/PTK2B/BRCA2/NCAPH/PLK1/CCNB2/TTK/NDC80/TOP2A/ANG/ASPM
GOBP_REGULATION_OF_DNA_REPAIR	143	-0.457442	-1.9095	0.000142196	NPAS2/FIGNL1/WRAP53/DTX3L/TEX15/PARPBP/PCNA/PARP9/EGFR/CEBPG/HMGB1/EYA2/RBBP8/FANCB/SPIRE1/DDX11/ZNF365/AUNIP/USP1/DEK/BRCA1/PRKDC/HMGA2/RAD51AP1/MORF4L2/RMI2/POLQ/TIMELESS/CHEK1/RAD51/FOXM1
GOBP_POSITIVE_REGULATION_OF_CELL_DIVISION	85	-0.491697	-1.90579	0.000968013	CDC14C/SSTR5/PKP4/EREG/PTN/SVIL/PKN2/FGF1/SHH/PRKCE/GKN1/OPN1MW/TGFB3/IGF2/KIF20B/CIT/ECT2/KIF23/DRD3/RACGAP1/KIF14/CDC6/AURKB
GOBP_MICROTUBULE_ORGANIZING_CENTER_ORGANIZATION	145	-0.457668	-1.90462	4.41641e-05	CEP192/XPO1/CEP250/HAUS1/ALMS1/MCIDAS/PARD6G/SSX2IP/CNTROB/NPM1/CNTLN/RTTN/HAUS8/CENPJ/CHMP4C/HAUS5/SASS6/XRCC3/ARHGEF10/PARD6B/GEN1/CEP135/CCNF/NDE1/POC1B/BRCA1/XRCC2/CDK2/FBXW11/CEP152/AURKA/WDR62/PLK4/BRCA2/NUBP1/STIL/CHEK1/PLK1/SGO1/KIF11/CDK1/NDC80/NEK2/PCLAF
GOBP_DNA_BIOSYNTHETIC_PROCESS	189	-0.435577	-1.88184	2.48676e-05	POLN/POLD3/PARP4/CHRAC1/ACVRL1/POLG/PAK3/FGFR4/PKIB/KCNK2/WRAP53/DSCC1/GINS3/RFC4/RFC2/RFC1/LIN9/HMBOX1/RFC5/POLA1/PCNA/RPA1/LIG1/CHTF18/POLD1/POLE/ADIPOQ/RCHY1/SMOC2/GINS2/PARM1/TYMS/GINS4/POLE2/PIF1/FBXO4/RFC3/GINS1/STN1/PTK2B/POLQ/CHEK1/DTL/CENPF/NEK2/TK1/AURKB/PCLAF
GOBP_ANTIGEN_PROCESSING_AND_PRESENTATION	101	-0.471344	-1.86976	0.000996738	AP3D1/HLA-DQB2/LILRB2/CTSS/PSMB8/FCGR2B/LNPEP/CD209/ICAM1/CD1C/HLA-DOB/RELB/ERAP2/HLA-DMA/RAB27A/TAP2/HLA-DRB5/HLA-DPA1/CD74/HLA-DQA1/HLA-DQA2/CTSV/HLA-DRB1/FGL2/B2M/HLA-DQB1/HLA-DPB1/ERAP1/HLA-DRA/HFE/HLA-DMB/TAPBP/HLA-DOA
GOBP_POSITIVE_REGULATION_OF_VASCULATURE_DEVELOPMENT	158	-0.4402	-1.86744	8.40895e-05	GHSR/CCL24/ACVRL1/ETS1/ADM2/XBP1/S100A1/ANGPTL4/HIF1A/APELA/PRKCB/GAB1/AGO2/CCR3/TIE1/HIPK1/SP1/TEK/ANGPT2/FOXC2/FGF1/MIR210/ISL1/MYDGF/RUNX1/HIPK2/PDCD6/PTGIS/TLR3/SMAD1/SMOC2/CCBE1/EPHA1/SEMA5A/NR2E1/ERAP1/BRCA1/HMGA2/CCL11/WARS2/PTK2B/STAT3/RHOB/CHI3L1/F3/C3AR1
GOBP_REGULATION_OF_VASCULATURE_DEVELOPMENT	276	-0.397926	-1.81315	1.27867e-05	ID1/SERPINF1/CCR2/ITGA5/PKM/SFRP1/EMILIN2/SEMA3E/ECM1/PPARG/RHOJ/VEGFA/GHRL/SPINK5/FLT1/KRT1/SPHK1/SEMA6A/HRG/ADGRB1/GDF2/JAK1/ADM/ENG/RAMP2/TGFBR2/HTATIP2/GREM1/HGF/JCAD/MIR106B/HK2/KDR/ATF2/ATP2B4/WNT5A/GPR4/ECSCR/ANGPTL7/C5/RECK/ADAM12/RGCC/MIR503/HHEX/VEGFC/FKBPL/SPARC/GATA4/ADAMTS1/THBS2/SLC12A2/GHSR/CCL24/ACVRL1/ETS1/ADM2/ADAM10/XBP1/S100A1/STAT1/ANGPTL4/HIF1A/APELA/PRKCB/GAB1/AGO2/CCR3/TIE…
GOBP_CELLULAR_RESPONSE_TO_RADIATION	182	-0.418108	-1.80287	0.000160179	BAX/POLD3/NPM1/GUCY2D/GRB2/AIPL1/MAP3K20/MMP2/FIGNL1/MME/RHBDD1/RHNO1/POLA1/GNAT1/HAMP/PCNA/CLOCK/IFI16/SLC24A4/TIMP1/EGR1/POLD1/MMP3/RPL26/CDC25A/OPN1MW/SNAI2/MMP9/SAG/BRCA1/BLM/CHEK2/HMGA2/FBXO4/RAD51AP1/ECT2/BRCA2/CHEK1/RAD51/NUCKS1/RHOB/AURKB/PBK
GOBP_REGULATION_OF_DNA_METABOLIC_PROCESS	379	-0.381973	-1.80215	1.36999e-06	PAXIP1/STOX1/BAX/ACTR2/XRCC1/ATRX/SLF1/NPM1/PARP4/IL27RA/ACVRL1/PAK3/HDAC8/NPAS2/FGFR4/PKIB/FIGNL1/KCNK2/WRAP53/DSCC1/GINS3/RFC4/RFC2/TBX21/DTX3L/TEX15/KPNA2/PARPBP/HMBOX1/RFC5/PCNA/IL6/PRIM2/PARP9/EGFR/CEBPG/HMGB1/CHTF18/EYA2/GMNN/CIDEA/RBBP8/FANCB/SPIRE1/ADIPOQ/DDX11/SMOC2/ZNF365/GINS2/PARM1/ATAD5/AUNIP/USP1/DEK/GINS4/APAF1/BRCA1/PIF1/BLM/CDK2/PRKDC/HMGA2/FBXO4/RAD51AP1/RFC3/MORF4L2/GINS1/STN1/…
GOBP_ADAPTIVE_IMMUNE_RESPONSE_BASED_ON_SOMATIC_RECOMBINATION_OF_IMMUNE_RECEPTORS_BUILT_FROM_IMMUNOGLOBULIN_SUPERFAMILY_DOMAINS	285	-0.387677	-1.77254	3.77101e-05	C8G/HLA-B/GNL1/BCL6/ADA/IGHV3-30/C5/BACH2/CD4/IRF4/NLRP3/MSH2/TLR4/PTPRC/HLA-DQB2/TRDC/C7/TRAF3IP2/MSH6/ADAM17/CRTAM/IGHA1/CLEC7A/DUSP22/SASH3/CR2/IL6R/PAXIP1/CRACR2A/SPN/IL1R1/C1RL/MBL2/PRF1/FCGR2B/BTN3A3/IL27RA/C8A/FCER2/ICAM1/EBI3/CD1C/HLA-DOB/SUSD4/RELB/MYD88/C1S/TBX21/CADM1/BTN3A2/IL6/HLA-DMA/RAB27A/C1QC/HMGB1/HLA-DRB5/GAPT/HLA-DPA1/SMAD7/LEF1/CD74/C8B/LILRB1/P2RX7/MASP2/JAK3/HLA-DQA1/HLA-DQ…
GOBP_EXTERNAL_ENCAPSULATING_STRUCTURE_ORGANIZATION	307	-0.381421	-1.75682	2.96716e-05	PXDN/LAMB4/ADAM15/SERPINB5/KLK4/BMP2/DAG1/NTNG1/ANGPTL7/FLRT2/FERMT1/RECK/CAPG/RGCC/APP/ADAMTS18/DDR2/EGFLAM/ADAMTS3/MIA/COL4A1/ADAMTSL5/OLFML2B/COL27A1/NID1/COL17A1/LOXL1/FLOT1/MMP27/COL24A1/LRP1/PRSS1/CTSS/SPINT1/ELN/LOX/GSN/PDGFRA/ADAMTS1/COL9A3/ZNF469/VWA1/MMP14/MYF5/PHLDB2/THSD4/IBSP/ATP7A/IMPG1/C6orf15/FMOD/LOXL2/ADAM10/COL10A1/MMP2/COL22A1/FGFR4/HAS2/COL15A1/COL5A1/COL19A1/ADAMTS14/LAMB3/C…
GOBP_NON_MEMBRANE_BOUNDED_ORGANELLE_ASSEMBLY	394	-0.369979	-1.75077	9.77457e-06	GOLGA8N/CNTROB/NPM1/LIMD1/STAG2/RTTN/HAUS8/GOLGA8Q/SMC1A/ANLN/ARHGEF5/CENPJ/CHMP4C/GOLGA8K/HAUS5/SASS6/ARHGEF10/NEK6/CEP135/SIX4/EML3/PWP2/TNNT3/MZT1/CSF2/YTHDF3/GRB7/ERAL1/GOLGA8O/POC1B/NBDY/KNTC1/INCENP/MAPRE2/KIF4B/FBXO5/BRCA1/CHEK2/CDK2/PRKDC/CENPH/CEP152/CENPN/SPAG5/AURKA/WDR62/PLK4/KIF23/STIL/RACGAP1/PRC1/CENPK/CENPE/PLK1/CCNB2/TPX2/CENPA/KIF11/KIF15/KIFC1/NDC80/CDC20/CENPF/MYBL2/CENPW/DLGA…
GOBP_POSITIVE_REGULATION_OF_DNA_METABOLIC_PROCESS	226	-0.391762	-1.74206	0.000361628	PAXIP1/BAX/ACTR2/XRCC1/ATRX/SLF1/PAK3/NPAS2/FGFR4/PKIB/WRAP53/DSCC1/GINS3/RFC4/RFC2/TBX21/DTX3L/HMBOX1/RFC5/PCNA/IL6/PRIM2/PARP9/EGFR/CEBPG/HMGB1/CHTF18/EYA2/RBBP8/FANCB/SPIRE1/DDX11/SMOC2/GINS2/PARM1/ATAD5/GINS4/BRCA1/CDK2/PRKDC/FBXO4/RAD51AP1/RFC3/MORF4L2/GINS1/PTK2B/TIMELESS/RAD51/FOXM1/NEK2/AURKB
GOBP_CYTOKINE_MEDIATED_SIGNALING_PATHWAY	426	-0.363047	-1.72245	5.63093e-06	TRAF3IP2/LILRB2/CCL3/NLRC5/LILRB3/ADAM17/CARD8/CSF3R/OAS2/IL6R/HCK/IL1R1/CCL24/IFNAR2/TRIM56/PLP2/CXCL12/IL27RA/RPS6KA4/EREG/OTOP1/IL33/CNTFR/PARP14/CXCL9/IL12RB2/TNFRSF11A/IL37/STAT1/CCL26/HIF1A/CNOT9/CMKLR1/APPL1/DUOX1/IFNA13/CCRL2/EBI3/TICAM2/IL1RAP/CCDC3/LILRA5/IL2RA/CCL2/CCR4/IL1RL2/OSMR/ACKR3/SLC1A1/MYD88/CCR3/TNFRSF4/CBL/IFITM1/HIPK1/SH2B3/IL17F/FOXO3/CCL4/ACKR1/TNFRSF1A/IL15RA/IL6/XIAP/PA…
GOBP_IN_UTERO_EMBRYONIC_DEVELOPMENT	382	-0.365496	-1.72235	2.57436e-05	CEBPB/DSC3/MBNL1/CDX4/EMG1/FUT8/APOB/TAF8/PCDH12/STK3/HEY1/ATF2/FOSL1/TP53/ANKS6/BMP2/CPT2/GRHL2/MGAT1/ADA/C5/LY6E/PRDM14/TBL1XR1/PHLDA2/OVOL2/SLC34A2/ADAMTS3/CNOT1/MSH2/BCL2L11/HEY2/RAD51B/TBX3/ALS2/SPINT1/HS6ST1/MYBPHL/EMX1/HAND2/PDGFRA/ZBED6/MAFF/ATP7A/NASP/ACVRL1/GRB2/SOX8/ADAM10/GLI3/GNA12/HIF1A/GJB3/ACVR1B/PLPP4/EDNRA/MDFI/HOPX/TIE1/PTPN18/ATP11A/GJB5/RNASEH2B/BRK1/SEC24D/EGFR/LPAR6/CMTM3/A…
GOBP_LYMPHOCYTE_MEDIATED_IMMUNITY	277	-0.373532	-1.70143	0.000231736	C8G/HLA-B/GNL1/KLRK1/BCL6/IGHV3-30/C5/NLRP3/MSH2/KIR3DL1/PTPRC/HLA-DQB2/TRDC/C7/TRAF3IP2/MSH6/CRTAM/IGHA1/DUSP22/SASH3/CR2/PAXIP1/RAET1E/IL1R1/C1RL/MBL2/PRF1/FCGR2B/BTN3A3/IL27RA/C8A/NCR3/FCER2/SLAMF7/ICAM1/CD1C/HLA-DOB/SUSD4/MYD88/C1S/KLRC4/TBX21/GZMB/CADM1/BTN3A2/IL6/HLA-DMA/RAB27A/CEBPG/C1QC/HMGB1/HLA-DRB5/GAPT/HLA-DPA1/SMAD7/CD74/C8B/CD96/LILRB1/P2RX7/MASP2/HLA-DQA1/AP1G1/HLA-DQA2/ATAD5/HLA-D…
GOBP_SENSORY_PERCEPTION_OF_SMELL	363	-0.358325	-1.68366	0.000116201	FZD2/OR51E1/OR5I1/OR2K2/OR6B2/OR6C76/OR56A3/OR10R2/OR51D1/OR51T1/OR2H2/OR2T29/OR4C11/OR5P3/OR7G3/OR10W1/OR13C4/OR8G2P/OR1A1/OR4A47/OR10J4/OR52A4P/OR4A5/OR1L4/OR1N2/OR6J1/OR1S1/OR2T3/OR10A2/OR52I2/OMP/OR5B21/OR4C16/OR5M3/NAV2/OR10J1/OR6C1/OR13J1/OR2T11/OR2D3/OR4N5/OR4A16/OR3A2/OR4K5/OR5K1/OR51Q1/OR11H6/OR4D1/OR52H1/OR10A4/OR14C36/OR13G1/OR4K2/OR5B17/OR7C1/OR2T10/OR2T34/OR10G4/OR1F2P/OR4D6/OR4C5/OR…
GOBP_EPITHELIAL_CELL_PROLIFERATION	392	-0.349524	-1.6521	8.90087e-05	STOX1/RAP1GAP/MMP14/BAX/OR51E2/NUPR1/GDF5/GHSR/CCL24/ATP7A/DUSP10/CXCL12/ACVRL1/EREG/SIDT2/LOXL2/REG3G/XBP1/STAT1/CCL26/HIF1A/APELA/HAS2/PTN/CCL2/NOX5/MARVELD3/CD109/CDKN2B/SIX4/NFIB/CCR3/TIE1/ITGB3/JUN/CNMD/SP1/FZD7/COL4A3/TEK/RPS6KA1/FGF1/SOX9/CDK6/KLF9/IL6/SHH/CCND1/ISL1/EGFR/PURA/HMGB1/MYDGF/BMPR1A/PDCD6/VDR/EGR3/SCN5A/ESRP2/B4GALT1/VSTM4/COL8A1/FST/UHRF1/NOTCH2/APOA1/COL8A2/WNT2/B2M/BMP5/SNA…
GOBP_ADAPTIVE_IMMUNE_RESPONSE	431	-0.346145	-1.64645	4.19446e-05	C8G/HLA-B/GNL1/KLRK1/BCL6/ADA/MICB/IGHV3-30/FCAMR/C5/BACH2/CD4/RAG1/IRF4/NLRP3/PDCD1LG2/MSH2/FGA/TLR4/RAP1GAP2/PTPRC/HLA-DQB2/TRDC/C7/TRAF3IP2/LILRB2/CTSS/ICOSLG/LILRB3/MSH6/ADAM17/CRTAM/IGHA1/LAT2/CLEC7A/DUSP22/TRBV6-5/SASH3/CR2/IL6R/PAXIP1/RAP1GAP/CRACR2A/SPN/IL1R1/C1RL/MBL2/DUSP10/PRF1/FCGR2B/BTN3A3/IL27RA/ORAI1/C8A/CD84/FCER2/SLAMF7/TNFRSF11A/CD209/PRKCB/ICAM1/IFNA13/EBI3/CD1C/CD7/HLA-DOB/SUS…
GOBP_LEUKOCYTE_CELL_CELL_ADHESION	354	-0.349752	-1.63768	0.000211489	KLRK1/BCL6/ADA/CLECL1/SOCS6/SELPLG/CD4/FUT9/RAG1/LGALS7B/GCNT1/TWSG1/NLRP3/PDCD1LG2/EPO/AP3D1/PTPRC/NCK1/FERMT3/HLA-DQB2/NFAT5/LILRB2/ICOSLG/LGALS9C/CRTAM/ZP4/DUSP22/SASH3/F11R/PAWR/SPN/DUSP10/FCGR2B/S100A8/CXCL12/IL27RA/ETS1/VSIR/RAC2/XBP1/GLI3/CD209/VNN1/ICAM1/LCK/EBI3/HAS2/IL2RA/CCL2/IL1RL2/HLA-DOB/THY1/TBX21/IDO1/CBFB/FOXO3/IL6/HLA-DMA/SHH/PTPN11/TNIP1/DLG5/HMGB1/HLA-DRB5/CD83/RUNX1/YES1/HLA-…
GOBP_REGULATION_OF_T_CELL_ACTIVATION	323	-0.353428	-1.63346	0.000359714	KLRK1/BCL6/ADA/CLECL1/SOCS6/CD4/RAG1/LGALS7B/TWSG1/IRF4/NLRP3/PDCD1LG2/EPO/AP3D1/PTPRC/NCK1/ZEB1/HLA-DQB2/TNFSF8/LILRB2/ICOSLG/LGALS9C/CRTAM/ZP4/DUSP22/SASH3/PAWR/SPN/DUSP10/FCGR2B/IL27RA/VSIR/RAC2/XBP1/GLI3/CD209/CD2/VNN1/LCK/EBI3/IL2RA/CCL2/IL1RL2/HLA-DOB/THY1/TBX21/IDO1/CBFB/FOXO3/IL6/HLA-DMA/SHH/PTPN11/DLG5/HMGB1/HLA-DRB5/CD83/RUNX1/YES1/HLA-DPA1/EGR3/SMAD7/LEF1/SIT1/CD74/ZBTB16/TNFRSF21/PRNP…
GOBP_T_CELL_ACTIVATION	472	-0.339748	-1.62691	6.22346e-05	KLRK1/BCL6/ADA/MICB/CLECL1/SOCS6/CD4/RAG1/LGALS7B/TWSG1/IRF4/NLRP3/PDCD1LG2/NCAPH2/EPO/AP3D1/GPR18/PTPRC/NCK1/KIT/ZEB1/HLA-DQB2/TNFSF8/TRAF3IP2/LILRB2/ICOSLG/LGALS9C/ADAM17/CRTAM/CLEC7A/ZP4/GSN/DUSP22/SASH3/IL6R/CRACR2A/BAX/APBB1IP/TREML2/PAWR/SPN/ATP7A/DUSP10/FCGR2B/PREX1/WNT1/IL27RA/VSIR/CD84/RAC2/SLAMF7/XBP1/GLI3/CD209/CD2/VNN1/ICAM1/LCK/IFNA13/EBI3/ELF4/IL2RA/CD1C/CCL2/CD7/IL1RL2/HLA-DOB/THY1…
GOBP_MONONUCLEAR_CELL_DIFFERENTIATION	404	-0.338464	-1.60315	0.000189589	SOX13/IL4I1/NDFIP1/ATM/CCR2/ENTPD7/SFRP1/IKZF3/ZNF683/SOX12/CMTM7/IL36B/PTGER4/SPI1/PPARG/VEGFA/SPINK5/ST3GAL1/FLT3/GPR183/NFIL3/TESPA1/XRCC6/PKNOX1/DCSTAMP/IL4R/GLI2/LGALS1/TGFBR2/IL12B/CEBPB/SOCS1/ZFP36L2/PDE1B/MIR17HG/ATF2/SOCS5/LTBR/IL4/TP53/RC3H2/TYRO3/HLA-B/BCL6/ADA/MT1G/CD4/RAG1/HHEX/FBXO7/IRF4/NLRP3/MSH2/NCAPH2/AP3D1/GPR18/PTPRC/KIT/ZEB1/TNFSF8/TRAF3IP2/LILRB2/IRF8/DCAF1/ADAM17/CRTAM/SASH…
GOBP_PEPTIDYL_TYROSINE_MODIFICATION	358	-0.339442	-1.5895	0.000630316	FRK/IGF1R/TGFB1/FGF7/CTF1/CASS4/ITGA5/ALKAL2/SFRP1/ACVR1/PDGFA/SRMS/PDGFC/VEGFA/GHRL/FLT1/FLT3/TESK1/HRG/IL3/JAK1/TGFA/FER/ITGB2/ERRFI1/IL12B/SOCS4/SOCS1/GREM1/HGF/EHD4/MIR106B/KDR/SOCS5/IL4/DOK7/EPHB3/TP53/GPRC5B/MIF/TYRO3/ARL2BP/PDGFRB/ROR2/CD4/APP/EPHB6/DDR2/FGF10/EPO/ABL2/PTPRC/NTRK3/KIT/ABI1/LRRK1/ADAM17/MAP2K3/CLEC7A/DUSP22/TMEM102/PDGFRA/EFNA5/IL6R/HBEGF/HCK/ROR1/ABI3/PLCG2/EREG/DOCK3/IL11…
GOBP_DETECTION_OF_STIMULUS_INVOLVED_IN_SENSORY_PERCEPTION	444	-0.332203	-1.58663	0.000375422	OR6J1/OR1S1/OR2T3/OR10A2/OR52I2/TAS2R20/OR5B21/TAS2R7/OR4C16/OR5M3/OR10J1/OR6C1/OR13J1/OPN4/OR2T11/OR2D3/OR4N5/SEMA5B/OR4A16/OR3A2/OR4K5/TAS2R10/OR5K1/OR51Q1/GUCY2F/OR11H6/OR4D1/OR52H1/OR10A4/OR14C36/OR13G1/OR4K2/OR5B17/OR7C1/OR2T10/OR2T34/OR10G4/OR1F2P/OR4D6/CEP250/OR4C5/CACNA2D4/OR2Y1/OR10G7/TAS2R16/OR2M4/OR8B3/KIT/OR1I1/OR52B4/OR52A5/OR3A3/OR2G2/TAS2R50/OR52E5/OR1C1/ROM1/OR4S2/OR5H15/TAS2R5/OR…
GOBP_REGULATION_OF_LYMPHOCYTE_ACTIVATION	444	-0.331826	-1.58483	0.00039512	KLRK1/BCL6/ADA/IGHV3-30/CLECL1/SOCS6/CD4/RAG1/LGALS7B/TWSG1/FBXO7/IRF4/NLRP3/PDCD1LG2/FGF10/MSH2/EPO/TLR4/SH3KBP1/AP3D1/PTPRC/NCK1/ZEB1/HLA-DQB2/TRDC/TNFSF8/LILRB2/ICOSLG/LGALS9C/CRTAM/IGHA1/CLEC7A/ZP4/DUSP22/SASH3/PAXIP1/MMP14/PAWR/SPN/DUSP10/FCGR2B/IL27RA/VSIR/RAC2/XBP1/GLI3/CD209/CD2/SLC39A10/VNN1/LCK/EBI3/NFATC2/IL2RA/CCL2/IL1RL2/HLA-DOB/NFAM1/THY1/MYD88/TNFRSF4/TBX21/INHBA/IDO1/CBFB/FOXO3/IL…
GOBP_OSSIFICATION	392	-0.335085	-1.58385	0.000518585	CCL3/GPC3/HIRA/ITGA11/LOX/HAND2/IL6R/CLEC11A/MMP14/OMD/GDF5/SMAD5/MYF5/EGR2/WWOX/NAB1/IBSP/BAMBI/LIMD1/ASPN/CHRDL1/CTHRC1/SOX8/TNFRSF11A/TWIST2/GLI3/SYNCRIP/HIF1A/MMP2/NELL1/TNC/CALCA/SOST/FIGNL1/PTN/PHEX/TNFAIP6/NPNT/PPARGC1B/IFITM1/CBFB/CSGALNACT1/FOXC2/SOX9/CDK6/MIR210/IL6/SMOC1/SHH/PTPN11/REST/DHH/EGFR/SLC24A3/SATB2/CRIM1/RUNX1/BMPR1A/FBN2/SMAD7/CITED1/LEF1/JUNB/CER1/ZBTB16/CCR1/CSF1/SMAD1/P2…
GOBP_POSITIVE_REGULATION_OF_CELL_ADHESION	431	-0.31991	-1.52166	0.000872311	DAG1/KLRK1/BCL6/ADA/FERMT1/CLECL1/CD4/RAG1/EGFLAM/RSU1/NLRP3/BAG4/PDCD1LG2/FGA/EPO/AP3D1/PTPRC/NCK1/PPM1F/NID1/HLA-DQB2/FLOT1/NFAT5/FOXA1/LILRB2/ICOSLG/SAA1/ZP4/TMEM102/SASH3/FN1/F11R/APBB1IP/IBSP/DUSP10/PREX1/ITGAV/CXCL12/IL27RA/ETS1/VSIR/RIN2/XBP1/GLI3/CD209/ITGA3/VNN1/LCK/EBI3/HAS2/IL2RA/CCL2/IL1RL2/HLA-DOB/THY1/PIEZO1/NPNT/NEDD9/TGM2/CBFB/FOXA2/DISC1/PPP3CA/PLAUR/FOXO3/TEK/FOXC2/CDK6/IL6/HLA-…
GOBP_REGULATION_OF_MEMBRANE_POTENTIAL	409	0.307771	1.54449	0.00060249	P2RX3/CHRNB2/CNGB1/GRIN1/SEZ6/TRDN/SCN3A/GLRA3/KCNC2/MAPK8IP2/KCNK3/KCNH7/GLRA2/SCN3B/NPPA/GABRA4/SLC8A2/HCN4/KCNJ3/KCNH5/KCNJ2/ATP1A3/CASQ2/KCNMB2/GABRB1/PLN/GABRA2/EDN1/CELF4/GABRG1/HCN2/CACNG2/GJD2/NRXN1/ATP1B1/KCNH8/CHRNA7/CNR1/SCN2B/CD36/P2RX2/RGS7BP/RYR2/CHCHD10/KCNH6/GABRA1/NEDD4L/BCO2/BAIAP2/JUP/ABAT/CFTR/CACNA1H/CXADR/IGSF11/SCN11A/SCN9A/HCN3/MAPT/ATP1A4/DMD/KCNH2/KCNJ11/DCN/CUX2/BAK1/TB…
GOBP_HOMOPHILIC_CELL_ADHESION_VIA_PLASMA_MEMBRANE_ADHESION_MOLECULES	170	0.384801	1.75923	0.000401568	CDH12/CDH19/CDH18/CDH9/CELSR3/PTPRR/ROBO2/PCDH9/CDHR4/VSTM2L/CNTN6/PCDHA9/CEACAM6/CDH8/PCDH8/CDH1/CDH6/PTPRM/PCDH18/CDH26/CDH22/PCDHA12/DSC1/CDH20/MYOT/IGSF11/CNTN2/PCDHA5/PECAM1/PCDHA7/FAT4/CDHR2/L1CAM/CDH7/PCDHA8/PCDHA3/PCDHA11/CEACAM1/DSG3/CNTN4/HMCN1
GOBP_SPERM_MOTILITY	109	0.454365	1.92006	0.000177123	TACR3/CELF3/DRC7/CFAP206/CFAP43/DNAI1/CATSPERZ/DNAH5/SLC9C1/CFAP52/KLC3/CFAP69/CFAP157/ENKUR/TEKT2/SPAG6/EFCAB1/ROPN1L/MEIG1/TEX101/GAPDHS/ARMC12/ATP1A4/PRSS55/UBE2B/LDHC/ENO4/SPEF2/SLC26A8/CFAP65/TPGS1
GOBP_MOTILE_CILIUM_ASSEMBLY	52	0.544523	2.04075	0.00086048	DRC7/CFAP206/CFAP43/DNAAF1/CFAP221/FOXJ1/KLC3/CFAP69/CFAP157/RSPH9/SPAG6/ZMYND10/MEIG1/ARMC12/UBE2B/SPEF2/CFAP65/TPGS1/BBOF1/DNAAF3
GOBP_MICROTUBULE_BUNDLE_FORMATION	104	0.505828	2.12	4.01478e-06	RSPH1/DRC1/DRC7/CFAP74/CFAP206/CFAP100/TPPP3/CFAP43/DNAH17/DNAI1/NCKAP5/CFAP73/TPPP/DNAH5/DNAAF1/FOXJ1/DAW1/CFAP69/DNAJB13/CFAP157/DNAH7/TEKT2/RSPH4A/RSPH9/CCDC65/SPAG6/ZMYND10/CCDC103/MEIG1/DNAH2/UBE2B/SPEF2/CFAP65/LRRC49/TPGS1/SPAG17/CLIP1/SPAST/MAP2/DNAAF3/SPEF1/CCSER2/SPAG1/MARK4/CCDC39/LRGUK
GOBP_CILIUM_OR_FLAGELLUM_DEPENDENT_CELL_MOTILITY	136	0.494619	2.18455	1.40038e-07	TACR3/CELF3/DRC1/DRC7/TEKT1/CFAP206/CFAP43/DNAH17/DNAI1/CATSPERZ/DNAH5/SLC9C1/CFAP52/KLC3/CFAP69/CFAP157/DNAH6/DNAH7/ENKUR/TEKT2/RSPH4A/RSPH9/CCDC65/SPAG6/EFHC2/EFCAB1/ROPN1L/MEIG1/TEX101/GAPDHS/ARMC12/DNAH2/ATP1A4/PRSS55/UBE2B/LDHC/ENO4/SPEF2/SLC26A8
GOBP_REGULATION_OF_VESICLE_FUSION	21	0.724209	2.19574	0.000437191	SYT4/CPLX1/CPLX2/CPLX3/RAB3A
GOBP_AXONEMAL_DYNEIN_COMPLEX_ASSEMBLY	28	0.724497	2.34851	3.78006e-05	DRC1/CFAP100/DNAH17/DNAI1/CFAP73/DNAH5/DNAAF1/DAW1/DNAH7/TEKT2/CCDC65/ZMYND10/CCDC103/DNAH2/LRRC49/DNAAF3/SPAG1/CCDC39
GOBP_CILIUM_MOVEMENT	163	0.520842	2.36224	2.02522e-10	TACR3/CELF3/DRC1/DRC7/TEKT1/CFAP206/CFAP100/CFAP43/DNAH17/NME5/DNAI1/CFAP61/CAMSAP3/CFAP73/ZBBX/CATSPERZ/DNAH5/SLC9C1/CFAP52/DNAAF1/CFAP221/DAW1/KLC3/CFAP69/CFAP157/DNAH7/ENKUR/TEKT2/RSPH4A/RSPH9/CCDC65/CFAP70/SPAG6/EFCAB1/ZMYND10/TTC29/ROPN1L/CCDC103/MEIG1/TEX101/GAPDHS/ARMC12/ATP1A4/CFAP53/PRSS55/UBE2B/KIF27/LDHC/ENO4/SPEF2/SLC26A8/CABYR/CFAP65/TPGS1/SPAG17/SLC22A14/SPEF1/EFCAB9/ADCY10
GOBP_AXONEME_ASSEMBLY	72	0.634374	2.54581	4.39147e-09	RSPH1/DRC1/DRC7/CFAP74/CFAP206/CFAP100/CFAP43/DNAH17/DNAI1/CFAP73/DNAH5/DNAAF1/FOXJ1/DAW1/CFAP69/DNAJB13/CFAP157/DNAH7/TEKT2/RSPH4A/RSPH9/CCDC65/SPAG6/ZMYND10/CCDC103/MEIG1/DNAH2/UBE2B/SPEF2/CFAP65/LRRC49/TPGS1/SPAG17/DNAAF3/SPEF1

## Sheet: GSEA_KEGG
Description (KEGG Pathway)	setSize	EnrichmentScore	NES	qvalues	core_enrichment
KEGG_CELL_CYCLE	124	-0.87821	-1.79523	8.6319e-06	BUB3/RAD21/TGFB3/CCND1/YWHAB/STAG2/FZR1/PKMYT1/SMC1A/CDC25A/STAG1/PCNA/E2F2/E2F5/MAD2L1/MCM6/CHEK2/CDC7/MCM3/ESPL1/DBF4/WEE1/CCNB2/CHEK1/RBL1/PLK1/CCNA2/TTK/CDK2/ORC1/MCM2/CCNB1/CDK1/PRKDC/BUB1B/CDC25C/MCM4/CDC20/E2F1/BUB1/CDC6/PTTG1/CDC45/CCNE2/MCM5/ANAPC13

## Sheet: GSEA_Hallmark
Description (Hallmark)	setSize	EnrichmentScore	NES	qvalues	core_enrichment
HALLMARK_E2F_TARGETS	198	-0.9056	-1.90413	1.56417e-13	GINS3/POLE4/CDKN2C/RBBP7/SSRP1/NUP153/EIF2S1/DSCC1/HMGA1/UBR7/NOLC1/UBE2S/PA2G4/RAD51AP1/TUBB/RPA1/TRA2B/EZH2/ORC6/LIG1/DONSON/MSH2/EXOSC8/PSMC3IP/RAD21/KIF22/CNOT9/POLD1/POLE/NASP/RPA3/EED/CKS1B/PSIP1/CBX5/NCAPD2/CIT/SMC1A/XRCC6/DUT/CDC25A/ANP32E/STAG1/HMGB2/MXD3/DNMT1/PCNA/SNRPB/POLD3/RFC1/RFC2/TMPO/RFC3/PHF5A/SLBP/DEK/SMC6/MAD2L1/TIMELESS/XPO1/RANBP1/MCM6/SRSF1/BRCA2/CHEK2/HELLS/UBE2T/TRIP13/P…
HALLMARK_G2M_CHECKPOINT	194	-0.898155	-1.88774	3.10347e-13	FANCC/NOLC1/UBE2S/GINS2/TRA2B/EZH2/ORC6/SMC2/CHAF1A/BUB3/RAD21/KIF22/POLE/MAP3K20/NASP/FOXN3/AMD1/CCND1/CKS1B/TRAIP/SMC1A/CDC25A/STAG1/HIF1A/SLC7A1/INCENP/TMPO/ATRX/POLQ/E2F2/MAD2L1/XPO1/MCM6/HIRA/SRSF1/BRCA2/CCNF/RAD54L/CDC7/PLK4/NOTCH2/HMGN2/TACC3/MCM3/AURKA/PRIM2/DTYMK/HMMR/ESPL1/POLA2/DBF4/RACGAP1/DDX39A/CCNB2/CENPE/CDKN3/CHEK1/SMC4/CENPF/SYNCRIP/TOP2A/RBL1/CENPA/PLK1/CCNA2/MKI67/TTK/KNL1/KIF…
HALLMARK_MYC_TARGETS_V1	196	-0.783311	-1.64827	0.000920591	PABPC4/NOLC1/DHX15/PA2G4/TRA2B/EIF4H/SNRPA/NPM1/NHP2/HNRNPR/ACP1/BUB3/CBX3/TARDBP/EIF4E/UBA2/HDGF/FBL/PGK1/RFC4/XRCC6/DUT/TYMS/CANX/AP3S1/PCNA/RRM1/DEK/GLO1/MAD2L1/XPO1/RANBP1/MCM6/SRSF1/PRPS2/SYNCRIP/XPOT/CCNA2/KPNA2/CDK2/MCM2/NDUFAB1/ETF1/MCM4/CDC20/USP1/CDC45/UBE2L3/MCM5/SERBP1
HALLMARK_OXIDATIVE_PHOSPHORYLATION	185	0.647084	1.66344	0.000929541	COX7C/ACO2/NDUFA8/CS/NDUFA5/NDUFA6/ATP1B1/ISCU/CYB5R3/ETFA/MRPL34/ATP6V1D/ATP6V0C/NDUFA7/ATP6AP1/AFG3L2/DLST/COX5B/MTX2/NDUFV2/SLC25A4/PHYH/TIMM8B/ACADSB/DLAT/SLC25A6/UQCRQ/NDUFB2/ECH1/ATP6V1F/NDUFS2/COX5A/AIFM1/RHOT1/COX15/NDUFB3/IDH2/MPC1/ATP6V0B/NDUFB5/NDUFB7/COX6B1/ECHS1/VDAC3/ATP6V1E1/ACAT1/ETFDH/TIMM13/POR/UQCR11/NDUFA2/SLC25A12/COX7A2/NDUFA1/ECI1/NDUFS1/NDUFA3/NDUFS3/IMMT/SDHA/UQCRC2/LRPPR…
